# Supplementary material for: Microseek: A Protein-Based Metagenomic Pipeline for Virus Diagnostic and Discovery
Source: Viruses. 2022 Sep 8;14(9):1990. doi: 10.3390/v14091990 (PMC9500916; doi:10.3390/v14091990)
Supplement: Supplementary file 1 [file viruses-14-01990-s001.zip › TableS2.xlsx]

## Sheet: Feuil1
AA (%Id)
	N	HSRV-A_ N	NEO1_N	NEO2_N	NEO3_N		P	HSRV-A_ P	NEO1_P	NEO2_P	NEO3_P		M	HSRV-A_M	NEO1_M	NEO2_M	NEO3_M
	HSRV-A_ N		70.4835	56.2341	44.5293		HSRV-A_ P		53.0201	41.2752	28.5235		HSRV-A_M		66.6667	46.124	36.4341
	NEO1_N	70.4835		63.1043	51.145		NEO1_P	53.0201		59.396	40.604		NEO1_M	66.6667		60.0775	45.3488
	NEO2_N	56.2341	63.1043		47.0738		NEO2_P	41.2752	59.396		39.9329		NEO2_M	46.124	60.0775		40.3101
	NEO3_N	44.5293	51.145	47.0738			NEO3_P	28.5235	40.604	39.9329			NEO3_M	36.4341	45.3488	40.3101
	G	HSRV-A_G	NEO1_G	NEO2_G	NEO3_G		F	HSRV-A_F	NEO1_F	NEO2_F	NEO3_F		L	HSRV-A_L	NEO1_L	NEO2_L	NEO3_L
	HSRV-A_G		36.5741	27.3148	21.7593		HSRV-A_F		60.6061	44.4444	36.532		HSRV-A_L		68.796	54.4118	42.1875
	NEO1_G	36.5741		60.6481	43.0556		NEO1_F	60.6061		60.1351	49.6622		NEO1_L	68.796		63.0974	47.5643
	NEO2_G	27.3148	60.6481		41.8981		NEO2_F	44.4444	60.1351		44.0878		NEO2_L	54.4118	63.0974		44.4853
	NEO3_G	21.7593	43.0556	41.8981			NEO3_F	36.532	49.6622	44.0878			NEO3_L	42.1875	47.5643	44.4853
NT (%Id)
	N	HSRV-A_ N	NEO1_N	NEO2_N	NEO3_N		P	NEO2_P	NEO3_P	HSRV-A_ P	NEO1_P		M	HSRV-A_M	NEO2_M	NEO1_M	NEO3_M
	HSRV-A_ N		63.7755	57.8231	54.1667		NEO2_P		51.2304	50.9284	56.9351		HSRV-A_M		53.4371	61.738	48.8342
	NEO1_N	63.7755		59.9661	55.6404		NEO3_P	51.2304		41.9098	49.5526		NEO2_M	53.4371		56.8475	48.129
	NEO2_N	57.8231	59.9661		53.4351		HSRV-A_ P	50.9284	41.9098		57.6923		NEO1_M	61.738	56.8475		53.8065
	NEO3_N	54.1667	55.6404	53.4351			NEO1_P	56.9351	49.5526	57.6923			NEO3_M	48.8342	48.129	53.8065
	G	NEO2_G	NEO3_G	NEO1_G	HSRV-A_G		F	NEO2_F	NEO3_F	HSRV-A_F	NEO1_F		L	HSRV-A_L	NEO1_L	NEO2_L	NEO3_L
	NEO2_G		51.6179	58.3975	41.7417		NEO2_F		50.5346	50.1718	58.324		HSRV-A_L		63.22	56.3113	49.7855
	NEO3_G	51.6179		52.1572	38.5385		NEO3_F	50.5346		46.3652	52.8387		NEO1_L	63.22		60.1716	53.5233
	NEO1_G	58.3975	52.1572		44.8448		HSRV-A_F	50.1718	46.3652		55.3265		NEO2_L	56.3113	60.1716		52.1599
	HSRV-A_G	41.7417	38.5385	44.8448			NEO1_F	58.324	52.8387	55.3265			NEO3_L	49.7855	53.5233	52.1599
Table S2: Id matrices (%) in AA (upper panel) and NT (lower panel) between Neopneumoviruses-1 -2 -3 and HRSV-A
