# Supplementary material for: Microseek: A Protein-Based Metagenomic Pipeline for Virus Diagnostic and Discovery
Source: Viruses. 2022 Sep 8;14(9):1990. doi: 10.3390/v14091990 (PMC9500916; doi:10.3390/v14091990)
Supplement: Supplementary file 1 [file viruses-14-01990-s001.zip › TableS3.xlsx]

## Sheet: Title
	Table S3	Datasets analyzed in the absence of additional in-silico spike
	Datasets
	microseek-matrix-plasma	Plasma dataset analyzed by Microseek in the absence of additional in-silico spike.
	microseek-water	Water analyzed by Microseek in the absence of additional in-silico spike.
	CZID-matrix-plasma	Plasma dataset analyzed by CZ ID in the absence of additional in-silico spike.
	CZID-water	Water analyzed by CZ ID in the absence of additional in-silico spike.
	Legend
	"Taxonomy"	Each taxon was characterized by its full taxonomy lineage from root.
	"Weight"	Numbers correspond to the cumulative lengths (nt) of the reads associated to each taxon.

## Sheet: microseek-matrix-plasma
Taxonomy	Weight
Viruses	648
Viruses / Alphasatellitidae / Nanoalphasatellitinae / Milvetsatellite / Milk vetch dwarf alphasatellite 3	41
Viruses / Anelloviridae	41
Viruses / Anelloviridae / Alphatorquevirus / Torque teno virus 3	1353
Viruses / Anelloviridae / Gammatorquevirus / Torque teno midi virus 10	50
Viruses / Anelloviridae / Gammatorquevirus / Torque teno midi virus 6	711
Viruses / Anelloviridae / Gammatorquevirus / unclassified Gammatorquevirus / Gammatorquevirus sp.	35
Viruses / Anelloviridae / unclassified Anelloviridae	36
Viruses / Anelloviridae / unclassified Anelloviridae / Anelloviridae sp.	990
Viruses / Anelloviridae / unclassified Anelloviridae / Small anellovirus	37
Viruses / Anelloviridae / unclassified Anelloviridae / Small anellovirus / Small anellovirus KR-BD / Small anellovirus KR-BD-0115	19
Viruses / Anelloviridae / unclassified Anelloviridae / Torque teno midi virus	50
Viruses / Anelloviridae / unclassified Anelloviridae / Torque teno virus	1353
Viruses / Duplodnaviria / Heunggongvirae / Peploviricota / Herviviricetes / Herpesvirales / Herpesviridae / Alphaherpesvirinae / Simplexvirus / Human alphaherpesvirus 1	175
Viruses / Duplodnaviria / Heunggongvirae / Peploviricota / Herviviricetes / Herpesvirales / Herpesviridae / Alphaherpesvirinae / Simplexvirus / Papiine alphaherpesvirus 2	25
Viruses / Duplodnaviria / Heunggongvirae / Peploviricota / Herviviricetes / Herpesvirales / Herpesviridae / Gammaherpesvirinae / Percavirus / Phocid gammaherpesvirus 3 / Harp seal herpesvirus	88
Viruses / Duplodnaviria / Heunggongvirae / Peploviricota / Herviviricetes / Herpesvirales / Malacoherpesviridae	32
Viruses / Duplodnaviria / Heunggongvirae / Uroviricota / Caudoviricetes / Caudovirales	144
Viruses / Duplodnaviria / Heunggongvirae / Uroviricota / Caudoviricetes / Caudovirales / Ackermannviridae / unclassified Ackermannviridae / Agrobacterium phage OLIVR5	45
Viruses / Duplodnaviria / Heunggongvirae / Uroviricota / Caudoviricetes / Caudovirales / Ackermannviridae / unclassified Ackermannviridae / Rhizobium phage RHph_I1_18	49
Viruses / Duplodnaviria / Heunggongvirae / Uroviricota / Caudoviricetes / Caudovirales / Ackermannviridae / unclassified Ackermannviridae / Rhizobium phage RHph_N34	24
Viruses / Duplodnaviria / Heunggongvirae / Uroviricota / Caudoviricetes / Caudovirales / Autographiviridae / Beijerinckvirinae / Friunavirus / Friunavirus Aci07 / Acinetobacter phage vB_AbaP_46-62_Aci07	49
Viruses / Duplodnaviria / Heunggongvirae / Uroviricota / Caudoviricetes / Caudovirales / Autographiviridae / Beijerinckvirinae / Friunavirus / unclassified Friunavirus / Acinetobacter phage AbTP3phi1	25
Viruses / Duplodnaviria / Heunggongvirae / Uroviricota / Caudoviricetes / Caudovirales / Autographiviridae / Igirivirus / Synechococcus virus STIP37 / Synechococcus T7-like phage S-TIP37	48
Viruses / Duplodnaviria / Heunggongvirae / Uroviricota / Caudoviricetes / Caudovirales / Autographiviridae / Kembevirus / Kembevirus SCBP2 / Synechococcus phage S-CBP2	36
Viruses / Duplodnaviria / Heunggongvirae / Uroviricota / Caudoviricetes / Caudovirales / Autographiviridae / Lauvirus / Lauvirus lau218	92
Viruses / Duplodnaviria / Heunggongvirae / Uroviricota / Caudoviricetes / Caudovirales / Autographiviridae / Melnykvirinae / unclassified Melnykvirinae / Pectobacterium phage MA13	39
Viruses / Duplodnaviria / Heunggongvirae / Uroviricota / Caudoviricetes / Caudovirales / Autographiviridae / Pedosvirus / Pedosvirus S28C3 / uncultured phage_MedDCM-OCT-S28-C3	42
Viruses / Duplodnaviria / Heunggongvirae / Uroviricota / Caudoviricetes / Caudovirales / Autographiviridae / Pelagivirus / unclassified Pelagivirus	46
Viruses / Duplodnaviria / Heunggongvirae / Uroviricota / Caudoviricetes / Caudovirales / Autographiviridae / Qadamvirus / Qadamvirus SB28 / Synechococcus phage S-B28	1056
Viruses / Duplodnaviria / Heunggongvirae / Uroviricota / Caudoviricetes / Caudovirales / Autographiviridae / Slopekvirinae / Drulisvirus	42
Viruses / Duplodnaviria / Heunggongvirae / Uroviricota / Caudoviricetes / Caudovirales / Autographiviridae / Slopekvirinae / Drulisvirus / Drulisvirus SU503 / Klebsiella phage vB_KpnP_SU503	856
Viruses / Duplodnaviria / Heunggongvirae / Uroviricota / Caudoviricetes / Caudovirales / Autographiviridae / Slopekvirinae / Drulisvirus / unclassified Drulisvirus / Klebsiella phage BUCT86	201
Viruses / Duplodnaviria / Heunggongvirae / Uroviricota / Caudoviricetes / Caudovirales / Autographiviridae / Slopekvirinae / Koutsourovirus / Koutsourovirus KDA1 / Enterobacter phage phiKDA1	204
Viruses / Duplodnaviria / Heunggongvirae / Uroviricota / Caudoviricetes / Caudovirales / Autographiviridae / Slopekvirinae / Novosibovirus / unclassified Novosibovirus	35
Viruses / Duplodnaviria / Heunggongvirae / Uroviricota / Caudoviricetes / Caudovirales / Autographiviridae / Studiervirinae / Foetvirus / Foetvirus SRT7 / Escherichia phage P1723	62
Viruses / Duplodnaviria / Heunggongvirae / Uroviricota / Caudoviricetes / Caudovirales / Autographiviridae / Studiervirinae / Ghunavirus / Ghunavirus PSA2	174
Viruses / Duplodnaviria / Heunggongvirae / Uroviricota / Caudoviricetes / Caudovirales / Autographiviridae / Studiervirinae / Kayfunavirus / unclassified Kayfunavirus / Escherichia phage TM1	297
Viruses / Duplodnaviria / Heunggongvirae / Uroviricota / Caudoviricetes / Caudovirales / Autographiviridae / Studiervirinae / Kayfunavirus / unclassified Kayfunavirus / Escherichia phage vB_EcoP-U8	213
Viruses / Duplodnaviria / Heunggongvirae / Uroviricota / Caudoviricetes / Caudovirales / Autographiviridae / Studiervirinae / Teseptimavirus / Teseptimavirus Vi06 / Salmonella phage Vi06	49
Viruses / Duplodnaviria / Heunggongvirae / Uroviricota / Caudoviricetes / Caudovirales / Autographiviridae / Studiervirinae / Teseptimavirus / unclassified Teseptimavirus / Enterobacteria phage AH67C600_Q5	23
Viruses / Duplodnaviria / Heunggongvirae / Uroviricota / Caudoviricetes / Caudovirales / Autographiviridae / Studiervirinae / Teseptimavirus / unclassified Teseptimavirus / Escherichia phage JacobBurckhardt	39
Viruses / Duplodnaviria / Heunggongvirae / Uroviricota / Caudoviricetes / Caudovirales / Autographiviridae / Tritonvirus / Tritonvirus PSSP2 / Cyanophage P-SSP2	36
Viruses / Duplodnaviria / Heunggongvirae / Uroviricota / Caudoviricetes / Caudovirales / Autographiviridae / Voetvirus / Voetvirus syn5 / Synechococcus phage Syn5	40
Viruses / Duplodnaviria / Heunggongvirae / Uroviricota / Caudoviricetes / Caudovirales / Autographiviridae / unclassified Autographiviridae	40
Viruses / Duplodnaviria / Heunggongvirae / Uroviricota / Caudoviricetes / Caudovirales / Autographiviridae / unclassified Autographiviridae / Bordetella phage vB_BbrP_BB8	102
Viruses / Duplodnaviria / Heunggongvirae / Uroviricota / Caudoviricetes / Caudovirales / Autographiviridae / unclassified Autographiviridae / Prochlorococcus phage P-RSP2	156
Viruses / Duplodnaviria / Heunggongvirae / Uroviricota / Caudoviricetes / Caudovirales / Chaseviridae / Cleopatravirinae / Carltongylesvirus / unclassified Carltongylesvirus / Yersinia phage PYps23T	46
Viruses / Duplodnaviria / Heunggongvirae / Uroviricota / Caudoviricetes / Caudovirales / Demerecviridae / Ermolyevavirinae / Cetovirus / unclassified Cetovirus / Vibrio phage Direpillow8	30
Viruses / Duplodnaviria / Heunggongvirae / Uroviricota / Caudoviricetes / Caudovirales / Demerecviridae / Markadamsvirinae / Epseptimavirus	276
Viruses / Duplodnaviria / Heunggongvirae / Uroviricota / Caudoviricetes / Caudovirales / Demerecviridae / Markadamsvirinae / Tequintavirus / Tequintavirus NR01 / Salmonella phage NR01	300
Viruses / Duplodnaviria / Heunggongvirae / Uroviricota / Caudoviricetes / Caudovirales / Demerecviridae / Markadamsvirinae / Tequintavirus / Tequintavirus OSYSP / Escherichia phage OSYSP	228
Viruses / Duplodnaviria / Heunggongvirae / Uroviricota / Caudoviricetes / Caudovirales / Demerecviridae / unclassified Demerecviridae / Pantoea phage vB_PagS_AAS21	42
Viruses / Duplodnaviria / Heunggongvirae / Uroviricota / Caudoviricetes / Caudovirales / Drexlerviridae / Eclunavirus / unclassified Eclunavirus / Enterobacter phage Phc	435
Viruses / Duplodnaviria / Heunggongvirae / Uroviricota / Caudoviricetes / Caudovirales / Drexlerviridae / Tempevirinae / unclassified Tempevirinae / Hafnia phage Pocis76	376
Viruses / Duplodnaviria / Heunggongvirae / Uroviricota / Caudoviricetes / Caudovirales / Herelleviridae / Bastillevirinae / Bastillevirus / Bacillus virus CAM003 / Bacillus phage Anthony	637
Viruses / Duplodnaviria / Heunggongvirae / Uroviricota / Caudoviricetes / Caudovirales / Herelleviridae / Bastillevirinae / Caeruleovirus / Bacillus virus JBP901 / Bacillus phage JBP901	41
Viruses / Duplodnaviria / Heunggongvirae / Uroviricota / Caudoviricetes / Caudovirales / Herelleviridae / Bastillevirinae / Tsarbombavirus / unclassified Tsarbombavirus / Bacillus phage vB_BspM_MarvelLand	195
Viruses / Duplodnaviria / Heunggongvirae / Uroviricota / Caudoviricetes / Caudovirales / Herelleviridae / Bastillevirinae / Wphvirus	25
Viruses / Duplodnaviria / Heunggongvirae / Uroviricota / Caudoviricetes / Caudovirales / Herelleviridae / Twortvirinae / Kayvirus / unclassified Kayvirus / Staphylococcus phage Stab20	75
Viruses / Duplodnaviria / Heunggongvirae / Uroviricota / Caudoviricetes / Caudovirales / Herelleviridae / unclassified Herelleviridae / Herelleviridae sp.	36
Viruses / Duplodnaviria / Heunggongvirae / Uroviricota / Caudoviricetes / Caudovirales / Myoviridae	23
Viruses / Duplodnaviria / Heunggongvirae / Uroviricota / Caudoviricetes / Caudovirales / Myoviridae / Acionnavirus / Synechococcus virus SMbCM100	384
Viruses / Duplodnaviria / Heunggongvirae / Uroviricota / Caudoviricetes / Caudovirales / Myoviridae / Agricanvirus / unclassified Agricanvirus / Erwinia phage AH06	43
Viruses / Duplodnaviria / Heunggongvirae / Uroviricota / Caudoviricetes / Caudovirales / Myoviridae / Atlauavirus / Synechococcus virus AC2014fSyn7803C8 / Synechococcus phage ACG-2014f	40
Viruses / Duplodnaviria / Heunggongvirae / Uroviricota / Caudoviricetes / Caudovirales / Myoviridae / Bellamyvirus / unclassified Bellamyvirus / Synechococcus phage S-SM2	39
Viruses / Duplodnaviria / Heunggongvirae / Uroviricota / Caudoviricetes / Caudovirales / Myoviridae / Biquartavirus / unclassified Biquartavirus	36
Viruses / Duplodnaviria / Heunggongvirae / Uroviricota / Caudoviricetes / Caudovirales / Myoviridae / Bixzunavirus / unclassified Bixzunavirus / Mycobacterium phage Tonenili	46
Viruses / Duplodnaviria / Heunggongvirae / Uroviricota / Caudoviricetes / Caudovirales / Myoviridae / Busanvirus / Acidovorax virus ACP17 / Acidovorax phage ACP17	28
Viruses / Duplodnaviria / Heunggongvirae / Uroviricota / Caudoviricetes / Caudovirales / Myoviridae / Emdodecavirus / Sinorhizobium virus M12 / Sinorhizobium phage phiM12	78
Viruses / Duplodnaviria / Heunggongvirae / Uroviricota / Caudoviricetes / Caudovirales / Myoviridae / Emdodecavirus / Sinorhizobium virus N3 / Sinorhizobium phage phiN3	84
Viruses / Duplodnaviria / Heunggongvirae / Uroviricota / Caudoviricetes / Caudovirales / Myoviridae / Eneladusvirus / Serratia virus BF / Serratia phage BF	132
Viruses / Duplodnaviria / Heunggongvirae / Uroviricota / Caudoviricetes / Caudovirales / Myoviridae / Ficleduovirus / unclassified Ficleduovirus / Flavobacterium phage FL-1	147
Viruses / Duplodnaviria / Heunggongvirae / Uroviricota / Caudoviricetes / Caudovirales / Myoviridae / Fukuivirus / Microcystis virus Ma-LMM01	405
Viruses / Duplodnaviria / Heunggongvirae / Uroviricota / Caudoviricetes / Caudovirales / Myoviridae / Ionavirus / Delftia virus PhiW14 / Delftia phage PhiW-14	195
Viruses / Duplodnaviria / Heunggongvirae / Uroviricota / Caudoviricetes / Caudovirales / Myoviridae / Jedunavirus / unclassified Jedunavirus / Klebsiella phage BUCT_49532	46
Viruses / Duplodnaviria / Heunggongvirae / Uroviricota / Caudoviricetes / Caudovirales / Myoviridae / Jedunavirus / unclassified Jedunavirus / Klebsiella phage Geezett	48
Viruses / Duplodnaviria / Heunggongvirae / Uroviricota / Caudoviricetes / Caudovirales / Myoviridae / Kanaloavirus / unclassified Kanaloavirus / Synechococcus virus S-PRM1	46
Viruses / Duplodnaviria / Heunggongvirae / Uroviricota / Caudoviricetes / Caudovirales / Myoviridae / Menderavirus / unclassified Menderavirus / Stenotrophomonas phage Marzo	830
Viruses / Duplodnaviria / Heunggongvirae / Uroviricota / Caudoviricetes / Caudovirales / Myoviridae / Mieseafarmvirus / Ralstonia virus RSL1 / Ralstonia phage phiRSL1	20
Viruses / Duplodnaviria / Heunggongvirae / Uroviricota / Caudoviricetes / Caudovirales / Myoviridae / Mimasvirus / Pectinobacterium virus CBB / Pectinobacterium phage vB_PcaM_CBB	45
Viruses / Duplodnaviria / Heunggongvirae / Uroviricota / Caudoviricetes / Caudovirales / Myoviridae / Obolenskvirus / Acinetobacter virus WCHABP12 / Acinetobacter phage WCHABP12	413
Viruses / Duplodnaviria / Heunggongvirae / Uroviricota / Caudoviricetes / Caudovirales / Myoviridae / Obolenskvirus / unclassified Obolenskvirus / Acinetobacter phage Cato	33
Viruses / Duplodnaviria / Heunggongvirae / Uroviricota / Caudoviricetes / Caudovirales / Myoviridae / Ounavirinae / Felixounavirus	82
Viruses / Duplodnaviria / Heunggongvirae / Uroviricota / Caudoviricetes / Caudovirales / Myoviridae / Ounavirinae / Felixounavirus / unclassified Felixounavirus / Shigella phage JK55	37
Viruses / Duplodnaviria / Heunggongvirae / Uroviricota / Caudoviricetes / Caudovirales / Myoviridae / Ounavirinae / Mooglevirus / Shigella virus Sf14 / Shigella phage Sf16	26
Viruses / Duplodnaviria / Heunggongvirae / Uroviricota / Caudoviricetes / Caudovirales / Myoviridae / Ounavirinae / unclassified Ounavirinae / Pectobacterium phage Arno162	43
Viruses / Duplodnaviria / Heunggongvirae / Uroviricota / Caudoviricetes / Caudovirales / Myoviridae / Ounavirinae / unclassified Ounavirinae / Pectobacterium phage Arno18	1001
Viruses / Duplodnaviria / Heunggongvirae / Uroviricota / Caudoviricetes / Caudovirales / Myoviridae / Palaemonvirus / Prochlorococcus virus PSSM7 / Prochlorococcus phage P-SSM7	38
Viruses / Duplodnaviria / Heunggongvirae / Uroviricota / Caudoviricetes / Caudovirales / Myoviridae / Phabquatrovirus / Bordetella virus PHB04 / Bordetella phage vB_BbrM_PHB04	37
Viruses / Duplodnaviria / Heunggongvirae / Uroviricota / Caudoviricetes / Caudovirales / Myoviridae / Polybotosvirus / Agrobacterium virus Atuph07 / Agrobacterium phage Atu_ph07	38
Viruses / Duplodnaviria / Heunggongvirae / Uroviricota / Caudoviricetes / Caudovirales / Myoviridae / Ronodorvirus	31
Viruses / Duplodnaviria / Heunggongvirae / Uroviricota / Caudoviricetes / Caudovirales / Myoviridae / Saclayvirus / unclassified Saclayvirus / Acinetobacter phage vB_AbaM_Acibel004	34
Viruses / Duplodnaviria / Heunggongvirae / Uroviricota / Caudoviricetes / Caudovirales / Myoviridae / Salmondvirus	46
Viruses / Duplodnaviria / Heunggongvirae / Uroviricota / Caudoviricetes / Caudovirales / Myoviridae / Tegunavirus	35
Viruses / Duplodnaviria / Heunggongvirae / Uroviricota / Caudoviricetes / Caudovirales / Myoviridae / Tevenvirinae / Pseudotevenvirus	38
Viruses / Duplodnaviria / Heunggongvirae / Uroviricota / Caudoviricetes / Caudovirales / Myoviridae / Tevenvirinae / Schizotequatrovirus / unclassified Schizotequatrovirus / Vibrio phage 6E35.1a	309
Viruses / Duplodnaviria / Heunggongvirae / Uroviricota / Caudoviricetes / Caudovirales / Myoviridae / Tevenvirinae / Tequatrovirus / Escherichia virus EC121 / Escherichia phage EC121	27
Viruses / Duplodnaviria / Heunggongvirae / Uroviricota / Caudoviricetes / Caudovirales / Myoviridae / Tevenvirinae / unclassified Tevenvirinae	306
Viruses / Duplodnaviria / Heunggongvirae / Uroviricota / Caudoviricetes / Caudovirales / Myoviridae / Vequintavirinae / Certrevirus / Pectobacterium virus phiTE / Pectobacterium phage phiTE	810
Viruses / Duplodnaviria / Heunggongvirae / Uroviricota / Caudoviricetes / Caudovirales / Myoviridae / Vequintavirinae / Henunavirus / Erwinia virus SNUABM01 / Erwinia phage pEp_SNUABM_01	29
Viruses / Duplodnaviria / Heunggongvirae / Uroviricota / Caudoviricetes / Caudovirales / Myoviridae / Vequintavirinae / Mydovirus	32
Viruses / Duplodnaviria / Heunggongvirae / Uroviricota / Caudoviricetes / Caudovirales / Myoviridae / Vequintavirinae / unclassified Vequintavirinae / Escherichia phage UPEC06	50
Viruses / Duplodnaviria / Heunggongvirae / Uroviricota / Caudoviricetes / Caudovirales / Myoviridae / Wellingtonvirus / unclassified Wellingtonvirus / Erwinia phage pEa_SNUABM_11	785
Viruses / Duplodnaviria / Heunggongvirae / Uroviricota / Caudoviricetes / Caudovirales / Myoviridae / Yokohamavirus / unclassified Yokohamavirus / Edwardsiella phage PVN06	340
Viruses / Duplodnaviria / Heunggongvirae / Uroviricota / Caudoviricetes / Caudovirales / Myoviridae / environmental samples / Myoviridae environmental samples	48
Viruses / Duplodnaviria / Heunggongvirae / Uroviricota / Caudoviricetes / Caudovirales / Myoviridae / unclassified Myoviridae	66
Viruses / Duplodnaviria / Heunggongvirae / Uroviricota / Caudoviricetes / Caudovirales / Myoviridae / unclassified Myoviridae / Acinetobacter phage Bestia	43
Viruses / Duplodnaviria / Heunggongvirae / Uroviricota / Caudoviricetes / Caudovirales / Myoviridae / unclassified Myoviridae / Acinetobacter phage Herod	50
Viruses / Duplodnaviria / Heunggongvirae / Uroviricota / Caudoviricetes / Caudovirales / Myoviridae / unclassified Myoviridae / Acinetobacter phage MD-2021a	36
Viruses / Duplodnaviria / Heunggongvirae / Uroviricota / Caudoviricetes / Caudovirales / Myoviridae / unclassified Myoviridae / Bacillus phage vB_BceM_WH1	36
Viruses / Duplodnaviria / Heunggongvirae / Uroviricota / Caudoviricetes / Caudovirales / Myoviridae / unclassified Myoviridae / Bdellovibrio phage phi1422	40
Viruses / Duplodnaviria / Heunggongvirae / Uroviricota / Caudoviricetes / Caudovirales / Myoviridae / unclassified Myoviridae / Burkholderia phage BCSR129	33
Viruses / Duplodnaviria / Heunggongvirae / Uroviricota / Caudoviricetes / Caudovirales / Myoviridae / unclassified Myoviridae / Burkholderia phage FLC9	29
Viruses / Duplodnaviria / Heunggongvirae / Uroviricota / Caudoviricetes / Caudovirales / Myoviridae / unclassified Myoviridae / Erwinia phage phiEt88	21
Viruses / Duplodnaviria / Heunggongvirae / Uroviricota / Caudoviricetes / Caudovirales / Myoviridae / unclassified Myoviridae / Flavobacterium phage vB_FspM_immuto_2-6A	399
Viruses / Duplodnaviria / Heunggongvirae / Uroviricota / Caudoviricetes / Caudovirales / Myoviridae / unclassified Myoviridae / Halovirus HGTV-1	42
Viruses / Duplodnaviria / Heunggongvirae / Uroviricota / Caudoviricetes / Caudovirales / Myoviridae / unclassified Myoviridae / Lake Baikal phage Baikal-20-5m-C28	96
Viruses / Duplodnaviria / Heunggongvirae / Uroviricota / Caudoviricetes / Caudovirales / Myoviridae / unclassified Myoviridae / Myoviridae sp.	592
Viruses / Duplodnaviria / Heunggongvirae / Uroviricota / Caudoviricetes / Caudovirales / Myoviridae / unclassified Myoviridae / Myoviridae sp. ct25F5	1131
Viruses / Duplodnaviria / Heunggongvirae / Uroviricota / Caudoviricetes / Caudovirales / Myoviridae / unclassified Myoviridae / Myoviridae sp. ctRPH1	28
Viruses / Duplodnaviria / Heunggongvirae / Uroviricota / Caudoviricetes / Caudovirales / Myoviridae / unclassified Myoviridae / Myoviridae sp. ctThM1	30
Viruses / Duplodnaviria / Heunggongvirae / Uroviricota / Caudoviricetes / Caudovirales / Myoviridae / unclassified Myoviridae / Myoviridae sp. ctp4Q36	34
Viruses / Duplodnaviria / Heunggongvirae / Uroviricota / Caudoviricetes / Caudovirales / Myoviridae / unclassified Myoviridae / Oceanospirillum phage vB_OsaM_PD0307	42
Viruses / Duplodnaviria / Heunggongvirae / Uroviricota / Caudoviricetes / Caudovirales / Myoviridae / unclassified Myoviridae / Ochrobactrum phage vB_OspM_OC	31
Viruses / Duplodnaviria / Heunggongvirae / Uroviricota / Caudoviricetes / Caudovirales / Myoviridae / unclassified Myoviridae / Prochlorococcus phage P-TIM68	38
Viruses / Duplodnaviria / Heunggongvirae / Uroviricota / Caudoviricetes / Caudovirales / Myoviridae / unclassified Myoviridae / Pseudaeromonas phage vB_PpeM_ KLEP7	170
Viruses / Duplodnaviria / Heunggongvirae / Uroviricota / Caudoviricetes / Caudovirales / Myoviridae / unclassified Myoviridae / Pseudoalteromonas phage PH357	34
Viruses / Duplodnaviria / Heunggongvirae / Uroviricota / Caudoviricetes / Caudovirales / Myoviridae / unclassified Myoviridae / Pseudomonas phage ventosus	21
Viruses / Duplodnaviria / Heunggongvirae / Uroviricota / Caudoviricetes / Caudovirales / Myoviridae / unclassified Myoviridae / Ralstonia phage RsoM2USA	31
Viruses / Duplodnaviria / Heunggongvirae / Uroviricota / Caudoviricetes / Caudovirales / Myoviridae / unclassified Myoviridae / Salicola phage SCTP-2	50
Viruses / Duplodnaviria / Heunggongvirae / Uroviricota / Caudoviricetes / Caudovirales / Myoviridae / unclassified Myoviridae / Salmonella phage Munch	43
Viruses / Duplodnaviria / Heunggongvirae / Uroviricota / Caudoviricetes / Caudovirales / Myoviridae / unclassified Myoviridae / Shewanella phage SppYZU01	44
Viruses / Duplodnaviria / Heunggongvirae / Uroviricota / Caudoviricetes / Caudovirales / Myoviridae / unclassified Myoviridae / Shewanella sp. phage 1/4	49
Viruses / Duplodnaviria / Heunggongvirae / Uroviricota / Caudoviricetes / Caudovirales / Myoviridae / unclassified Myoviridae / Synechococcus phage B3	8732
Viruses / Duplodnaviria / Heunggongvirae / Uroviricota / Caudoviricetes / Caudovirales / Myoviridae / unclassified Myoviridae / Synechococcus phage S-CAM22	1100
Viruses / Duplodnaviria / Heunggongvirae / Uroviricota / Caudoviricetes / Caudovirales / Myoviridae / unclassified Myoviridae / Synechococcus phage S-H34	42
Viruses / Duplodnaviria / Heunggongvirae / Uroviricota / Caudoviricetes / Caudovirales / Myoviridae / unclassified Myoviridae / Synechococcus phage S-SCSM1	39
Viruses / Duplodnaviria / Heunggongvirae / Uroviricota / Caudoviricetes / Caudovirales / Myoviridae / unclassified Myoviridae / Synechococcus phage S-SRM01	488
Viruses / Duplodnaviria / Heunggongvirae / Uroviricota / Caudoviricetes / Caudovirales / Myoviridae / unclassified Myoviridae / Synechococcus phage S-SSM7	32
Viruses / Duplodnaviria / Heunggongvirae / Uroviricota / Caudoviricetes / Caudovirales / Myoviridae / unclassified Myoviridae / Vibrio phage 1.009.O._10N.261.51.C9	170
Viruses / Duplodnaviria / Heunggongvirae / Uroviricota / Caudoviricetes / Caudovirales / Myoviridae / unclassified Myoviridae / Vibrio phage 1.016.O._10N.286.46.A11	39
Viruses / Duplodnaviria / Heunggongvirae / Uroviricota / Caudoviricetes / Caudovirales / Myoviridae / unclassified Myoviridae / Vibrio phage 1.052.A._10N.286.46.C3	470
Viruses / Duplodnaviria / Heunggongvirae / Uroviricota / Caudoviricetes / Caudovirales / Myoviridae / unclassified Myoviridae / Vibrio phage 1.084.O._10N.261.49.F5	44
Viruses / Duplodnaviria / Heunggongvirae / Uroviricota / Caudoviricetes / Caudovirales / Myoviridae / unclassified Myoviridae / Vibrio phage 1.161.O._10N.261.48.C5	44
Viruses / Duplodnaviria / Heunggongvirae / Uroviricota / Caudoviricetes / Caudovirales / Myoviridae / unclassified Myoviridae / Vibrio phage 1.191.O._10N.286.52.B4	212
Viruses / Duplodnaviria / Heunggongvirae / Uroviricota / Caudoviricetes / Caudovirales / Myoviridae / unclassified Myoviridae / Vibrio phage 1.278.O._10N.286.54.E8	39
Viruses / Duplodnaviria / Heunggongvirae / Uroviricota / Caudoviricetes / Caudovirales / Myoviridae / unclassified Myoviridae / Vibrio phage 2.275.O._10N.286.54.E11	35
Viruses / Duplodnaviria / Heunggongvirae / Uroviricota / Caudoviricetes / Caudovirales / Myoviridae / unclassified Myoviridae / Vibrio phage ICP1_2017_F_Mathbaria	244
Viruses / Duplodnaviria / Heunggongvirae / Uroviricota / Caudoviricetes / Caudovirales / Myoviridae / unclassified Myoviridae / Vibrio phage qdvp001	28
Viruses / Duplodnaviria / Heunggongvirae / Uroviricota / Caudoviricetes / Caudovirales / Myoviridae / unclassified Myoviridae / Vibrio phage vB_VcorM_GR11A	172
Viruses / Duplodnaviria / Heunggongvirae / Uroviricota / Caudoviricetes / Caudovirales / Myoviridae / unclassified Myoviridae / Vibrio phage vB_VhaM_VH-8	50
Viruses / Duplodnaviria / Heunggongvirae / Uroviricota / Caudoviricetes / Caudovirales / Myoviridae / unclassified Myoviridae / Xanthomonas phage XacN1	45
Viruses / Duplodnaviria / Heunggongvirae / Uroviricota / Caudoviricetes / Caudovirales / Myoviridae / unclassified Myoviridae / Xanthomonas phage Xoo-sp13	39
Viruses / Duplodnaviria / Heunggongvirae / Uroviricota / Caudoviricetes / Caudovirales / Myoviridae / unclassified Myoviridae / Yersinia phage fEV-1	40
Viruses / Duplodnaviria / Heunggongvirae / Uroviricota / Caudoviricetes / Caudovirales / Podoviridae / Anjalivirus / Arthrobacter virus Anjali / Arthrobacter phage Anjali	46
Viruses / Duplodnaviria / Heunggongvirae / Uroviricota / Caudoviricetes / Caudovirales / Podoviridae / Cimandefvirus	36
Viruses / Duplodnaviria / Heunggongvirae / Uroviricota / Caudoviricetes / Caudovirales / Podoviridae / Krylovvirus / Pseudomonas virus tf / Pseudomonas phage tf	31
Viruses / Duplodnaviria / Heunggongvirae / Uroviricota / Caudoviricetes / Caudovirales / Podoviridae / Lightbulbvirus / Cellulophaga virus Cba41 / Cellulophaga phage phi4:1	48
Viruses / Duplodnaviria / Heunggongvirae / Uroviricota / Caudoviricetes / Caudovirales / Podoviridae / Parlovirus / Serratia virus Parlo / Serratia phage Parlo	225
Viruses / Duplodnaviria / Heunggongvirae / Uroviricota / Caudoviricetes / Caudovirales / Podoviridae / Wumptrevirus / Phormidium virus WMP3 / Phormidium phage Pf-WMP3	36
Viruses / Duplodnaviria / Heunggongvirae / Uroviricota / Caudoviricetes / Caudovirales / Podoviridae / environmental samples / uncultured Mediterranean phage uvDeep-CGR2-AD3-C191	33
Viruses / Duplodnaviria / Heunggongvirae / Uroviricota / Caudoviricetes / Caudovirales / Podoviridae / environmental samples / uncultured T7-like podovirus	29
Viruses / Duplodnaviria / Heunggongvirae / Uroviricota / Caudoviricetes / Caudovirales / Podoviridae / unclassified Podoviridae	49
Viruses / Duplodnaviria / Heunggongvirae / Uroviricota / Caudoviricetes / Caudovirales / Podoviridae / unclassified Podoviridae / Caulobacter phage RW	195
Viruses / Duplodnaviria / Heunggongvirae / Uroviricota / Caudoviricetes / Caudovirales / Podoviridae / unclassified Podoviridae / Dunaliella viridis virus SI2	28
Viruses / Duplodnaviria / Heunggongvirae / Uroviricota / Caudoviricetes / Caudovirales / Podoviridae / unclassified Podoviridae / EBPR podovirus 1	37
Viruses / Duplodnaviria / Heunggongvirae / Uroviricota / Caudoviricetes / Caudovirales / Podoviridae / unclassified Podoviridae / EBPR podovirus 2	37
Viruses / Duplodnaviria / Heunggongvirae / Uroviricota / Caudoviricetes / Caudovirales / Podoviridae / unclassified Podoviridae / Methylophilales phage HIM624-A	45
Viruses / Duplodnaviria / Heunggongvirae / Uroviricota / Caudoviricetes / Caudovirales / Podoviridae / unclassified Podoviridae / Pelagibacter phage HTVC100P	76
Viruses / Duplodnaviria / Heunggongvirae / Uroviricota / Caudoviricetes / Caudovirales / Podoviridae / unclassified Podoviridae / Pelagibacter phage HTVC204P	43
Viruses / Duplodnaviria / Heunggongvirae / Uroviricota / Caudoviricetes / Caudovirales / Podoviridae / unclassified Podoviridae / Podoviridae sp.	1056
Viruses / Duplodnaviria / Heunggongvirae / Uroviricota / Caudoviricetes / Caudovirales / Podoviridae / unclassified Podoviridae / Podoviridae sp. ct2cs2	180
Viruses / Duplodnaviria / Heunggongvirae / Uroviricota / Caudoviricetes / Caudovirales / Podoviridae / unclassified Podoviridae / Podoviridae sp. ctQNx1	39
Viruses / Duplodnaviria / Heunggongvirae / Uroviricota / Caudoviricetes / Caudovirales / Podoviridae / unclassified Podoviridae / Podoviridae sp. ctUS21	41
Viruses / Duplodnaviria / Heunggongvirae / Uroviricota / Caudoviricetes / Caudovirales / Podoviridae / unclassified Podoviridae / Podoviridae sp. ctdb7	340
Viruses / Duplodnaviria / Heunggongvirae / Uroviricota / Caudoviricetes / Caudovirales / Podoviridae / unclassified Podoviridae / Podoviridae sp. ctg2L5	51
Viruses / Duplodnaviria / Heunggongvirae / Uroviricota / Caudoviricetes / Caudovirales / Podoviridae / unclassified Podoviridae / Podoviridae sp. ctka020	384
Viruses / Duplodnaviria / Heunggongvirae / Uroviricota / Caudoviricetes / Caudovirales / Podoviridae / unclassified Podoviridae / Podoviridae sp. ctviO18	430
Viruses / Duplodnaviria / Heunggongvirae / Uroviricota / Caudoviricetes / Caudovirales / Podoviridae / unclassified Podoviridae / Podoviridae sp. ctwJH20	240
Viruses / Duplodnaviria / Heunggongvirae / Uroviricota / Caudoviricetes / Caudovirales / Podoviridae / unclassified Podoviridae / Podovirus SOG	38
Viruses / Duplodnaviria / Heunggongvirae / Uroviricota / Caudoviricetes / Caudovirales / Podoviridae / unclassified Podoviridae / Pseudomonas phage HU1	225
Viruses / Duplodnaviria / Heunggongvirae / Uroviricota / Caudoviricetes / Caudovirales / Podoviridae / unclassified Podoviridae / Pseudomonas phage Itty13	23
Viruses / Duplodnaviria / Heunggongvirae / Uroviricota / Caudoviricetes / Caudovirales / Podoviridae / unclassified Podoviridae / Pseudomonas phage UFJF_PfDIW6	29
Viruses / Duplodnaviria / Heunggongvirae / Uroviricota / Caudoviricetes / Caudovirales / Podoviridae / unclassified Podoviridae / Puniceispirillum phage HMO-2011	49
Viruses / Duplodnaviria / Heunggongvirae / Uroviricota / Caudoviricetes / Caudovirales / Podoviridae / unclassified Podoviridae / Rhizobium phage RHph_Y25	98
Viruses / Duplodnaviria / Heunggongvirae / Uroviricota / Caudoviricetes / Caudovirales / Podoviridae / unclassified Podoviridae / Rhodoferax phage P26218	34
Viruses / Duplodnaviria / Heunggongvirae / Uroviricota / Caudoviricetes / Caudovirales / Podoviridae / unclassified Podoviridae / Roseobacter phage CRP-13	26
Viruses / Duplodnaviria / Heunggongvirae / Uroviricota / Caudoviricetes / Caudovirales / Podoviridae / unclassified Podoviridae / Roseobacter phage CRP-2	42
Viruses / Duplodnaviria / Heunggongvirae / Uroviricota / Caudoviricetes / Caudovirales / Podoviridae / unclassified Podoviridae / Roseobacter phage CRP-207	365
Viruses / Duplodnaviria / Heunggongvirae / Uroviricota / Caudoviricetes / Caudovirales / Podoviridae / unclassified Podoviridae / Roseobacter phage CRP-212	18
Viruses / Duplodnaviria / Heunggongvirae / Uroviricota / Caudoviricetes / Caudovirales / Podoviridae / unclassified Podoviridae / Roseobacter phage CRP-235	31
Viruses / Duplodnaviria / Heunggongvirae / Uroviricota / Caudoviricetes / Caudovirales / Podoviridae / unclassified Podoviridae / Roseobacter phage CRP-3	372
Viruses / Duplodnaviria / Heunggongvirae / Uroviricota / Caudoviricetes / Caudovirales / Podoviridae / unclassified Podoviridae / Roseobacter phage CRP-345	162
Viruses / Duplodnaviria / Heunggongvirae / Uroviricota / Caudoviricetes / Caudovirales / Podoviridae / unclassified Podoviridae / Roseobacter phage CRP-603	156
Viruses / Duplodnaviria / Heunggongvirae / Uroviricota / Caudoviricetes / Caudovirales / Podoviridae / unclassified Podoviridae / Roseobacter phage CRP-7	27
Viruses / Duplodnaviria / Heunggongvirae / Uroviricota / Caudoviricetes / Caudovirales / Podoviridae / unclassified Podoviridae / Roseobacter phage CRP-738	326
Viruses / Duplodnaviria / Heunggongvirae / Uroviricota / Caudoviricetes / Caudovirales / Podoviridae / unclassified Podoviridae / Roseobacter phage CRP-9	429
Viruses / Duplodnaviria / Heunggongvirae / Uroviricota / Caudoviricetes / Caudovirales / Podoviridae / unclassified Podoviridae / Sinorhizobium phage phiM6	35
Viruses / Duplodnaviria / Heunggongvirae / Uroviricota / Caudoviricetes / Caudovirales / Podoviridae / unclassified Podoviridae / Sulfitobacter phage phiGT1	120
Viruses / Duplodnaviria / Heunggongvirae / Uroviricota / Caudoviricetes / Caudovirales / Podoviridae / unclassified Podoviridae / Vibrio phage 1.232.O._10N.261.51.E11	1788
Viruses / Duplodnaviria / Heunggongvirae / Uroviricota / Caudoviricetes / Caudovirales / Podoviridae / unclassified Podoviridae / Vibrio phage Phriendly	47
Viruses / Duplodnaviria / Heunggongvirae / Uroviricota / Caudoviricetes / Caudovirales / Podoviridae / unclassified Podoviridae / Vibrio phage vB_VpP_BA6	31
Viruses / Duplodnaviria / Heunggongvirae / Uroviricota / Caudoviricetes / Caudovirales / Podoviridae / unclassified Podoviridae / Xanthomonas phage DES1	320
Viruses / Duplodnaviria / Heunggongvirae / Uroviricota / Caudoviricetes / Caudovirales / Podoviridae / unclassified Podoviridae / crAss-like viruses / CrAss-like virus sp.	34
Viruses / Duplodnaviria / Heunggongvirae / Uroviricota / Caudoviricetes / Caudovirales / Podoviridae / unclassified Podoviridae / crAss-like viruses / Flavobacterium phage vB_FspP_elemoA_7-9A	189
Viruses / Duplodnaviria / Heunggongvirae / Uroviricota / Caudoviricetes / Caudovirales / Podoviridae / unclassified Podoviridae / crAss-like viruses / Podoviridae sp. ctrTa16	43
Viruses / Duplodnaviria / Heunggongvirae / Uroviricota / Caudoviricetes / Caudovirales / Podoviridae / unclassified Podoviridae / crAss-like viruses / UAG-readthrough crAss clade / crAssphage cr53_1	184
Viruses / Duplodnaviria / Heunggongvirae / Uroviricota / Caudoviricetes / Caudovirales / Podoviridae / unclassified Podoviridae / crAss-like viruses / crAssphage cr118_1	108
Viruses / Duplodnaviria / Heunggongvirae / Uroviricota / Caudoviricetes / Caudovirales / Podoviridae / unclassified Podoviridae / crAss-like viruses / crAssphage cr85_1	41
Viruses / Duplodnaviria / Heunggongvirae / Uroviricota / Caudoviricetes / Caudovirales / Podoviridae / unclassified Podoviridae / uncultured Mediterranean phage uvDeep-CGR2-KM22-C255	39
Viruses / Duplodnaviria / Heunggongvirae / Uroviricota / Caudoviricetes / Caudovirales / Schitoviridae / Erskinevirinae / Yonginvirus / Erwinia virus phiEaP8 / Erwinia phage phiEaP8	34
Viruses / Duplodnaviria / Heunggongvirae / Uroviricota / Caudoviricetes / Caudovirales / Schitoviridae / Pacinivirus / Vibrio virus phi1 / Vibrio phage phi 1	1958
Viruses / Duplodnaviria / Heunggongvirae / Uroviricota / Caudoviricetes / Caudovirales / Siphoviridae	40
Viruses / Duplodnaviria / Heunggongvirae / Uroviricota / Caudoviricetes / Caudovirales / Siphoviridae / Abidjanvirus / unclassified Abidjanvirus / Pseudomonas phage AIIMS-Plu-RaNi	46
Viruses / Duplodnaviria / Heunggongvirae / Uroviricota / Caudoviricetes / Caudovirales / Siphoviridae / Annadreamyvirus / unclassified Annadreamyvirus / Streptomyces phage Beuffert	41
Viruses / Duplodnaviria / Heunggongvirae / Uroviricota / Caudoviricetes / Caudovirales / Siphoviridae / Arquatrovirinae / Arequatrovirus / unclassified Arequatrovirus / Streptomyces phage Daudau	59
Viruses / Duplodnaviria / Heunggongvirae / Uroviricota / Caudoviricetes / Caudovirales / Siphoviridae / Arquatrovirinae / Camvirus / unclassified Camvirus / Streptomyces phage Saftant	381
Viruses / Duplodnaviria / Heunggongvirae / Uroviricota / Caudoviricetes / Caudovirales / Siphoviridae / Avanivirus / Mycobacterium virus Che9d / Mycobacterium phage Che9d	41
Viruses / Duplodnaviria / Heunggongvirae / Uroviricota / Caudoviricetes / Caudovirales / Siphoviridae / Bantamvirus / unclassified Bantamvirus / Gordonia phage Mollymur	29
Viruses / Duplodnaviria / Heunggongvirae / Uroviricota / Caudoviricetes / Caudovirales / Siphoviridae / Betterkatzvirus	21
Viruses / Duplodnaviria / Heunggongvirae / Uroviricota / Caudoviricetes / Caudovirales / Siphoviridae / Bronvirus / unclassified Bronvirus	49
Viruses / Duplodnaviria / Heunggongvirae / Uroviricota / Caudoviricetes / Caudovirales / Siphoviridae / Chenonavirus / Mycobacterium virus Che9c / Mycobacterium phage Che9c	32
Viruses / Duplodnaviria / Heunggongvirae / Uroviricota / Caudoviricetes / Caudovirales / Siphoviridae / Cheoctovirus	69
Viruses / Duplodnaviria / Heunggongvirae / Uroviricota / Caudoviricetes / Caudovirales / Siphoviridae / Cheoctovirus / unclassified Cheoctovirus	28
Viruses / Duplodnaviria / Heunggongvirae / Uroviricota / Caudoviricetes / Caudovirales / Siphoviridae / Cheoctovirus / unclassified Cheoctovirus / Mycobacterium phage ArcusAngelus	178
Viruses / Duplodnaviria / Heunggongvirae / Uroviricota / Caudoviricetes / Caudovirales / Siphoviridae / Cheoctovirus / unclassified Cheoctovirus / Mycobacterium phage WIVsmall	158
Viruses / Duplodnaviria / Heunggongvirae / Uroviricota / Caudoviricetes / Caudovirales / Siphoviridae / Chunghsingvirus / Corynebacterium virus P1201 / Corynebacterium phage P1201	100
Viruses / Duplodnaviria / Heunggongvirae / Uroviricota / Caudoviricetes / Caudovirales / Siphoviridae / Corndogvirus / unclassified Corndogvirus / Mycobacterium phage Ryadel	196
Viruses / Duplodnaviria / Heunggongvirae / Uroviricota / Caudoviricetes / Caudovirales / Siphoviridae / Cornievirus / Mycobacterium virus Cornie / Mycobacterium phage Cornie	46
Viruses / Duplodnaviria / Heunggongvirae / Uroviricota / Caudoviricetes / Caudovirales / Siphoviridae / Fromanvirus	39
Viruses / Duplodnaviria / Heunggongvirae / Uroviricota / Caudoviricetes / Caudovirales / Siphoviridae / Fromanvirus / Mycobacterium virus Billknuckles / Mycobacterium phage BillKnuckles	44
Viruses / Duplodnaviria / Heunggongvirae / Uroviricota / Caudoviricetes / Caudovirales / Siphoviridae / Fromanvirus / Mycobacterium virus Bxz2	412
Viruses / Duplodnaviria / Heunggongvirae / Uroviricota / Caudoviricetes / Caudovirales / Siphoviridae / Fromanvirus / Mycobacterium virus Che12 / Mycobacterium phage Che12	23
Viruses / Duplodnaviria / Heunggongvirae / Uroviricota / Caudoviricetes / Caudovirales / Siphoviridae / Fromanvirus / Mycobacterium virus Jasper / Mycobacterium phage Jasper	102
Viruses / Duplodnaviria / Heunggongvirae / Uroviricota / Caudoviricetes / Caudovirales / Siphoviridae / Fromanvirus / Mycobacterium virus Timshel / Mycobacterium phage DroogsArmy	45
Viruses / Duplodnaviria / Heunggongvirae / Uroviricota / Caudoviricetes / Caudovirales / Siphoviridae / Fromanvirus / unclassified Fromanvirus	138
Viruses / Duplodnaviria / Heunggongvirae / Uroviricota / Caudoviricetes / Caudovirales / Siphoviridae / Fromanvirus / unclassified Fromanvirus / Mycobacterium phage 40AC	36
Viruses / Duplodnaviria / Heunggongvirae / Uroviricota / Caudoviricetes / Caudovirales / Siphoviridae / Fromanvirus / unclassified Fromanvirus / Mycobacterium phage Acolyte	600
Viruses / Duplodnaviria / Heunggongvirae / Uroviricota / Caudoviricetes / Caudovirales / Siphoviridae / Fromanvirus / unclassified Fromanvirus / Mycobacterium phage Anthony	30
Viruses / Duplodnaviria / Heunggongvirae / Uroviricota / Caudoviricetes / Caudovirales / Siphoviridae / Fromanvirus / unclassified Fromanvirus / Mycobacterium phage Bactobuster	2292
Viruses / Duplodnaviria / Heunggongvirae / Uroviricota / Caudoviricetes / Caudovirales / Siphoviridae / Fromanvirus / unclassified Fromanvirus / Mycobacterium phage DarthPhader	49
Viruses / Duplodnaviria / Heunggongvirae / Uroviricota / Caudoviricetes / Caudovirales / Siphoviridae / Fromanvirus / unclassified Fromanvirus / Mycobacterium phage EagleEye	918
Viruses / Duplodnaviria / Heunggongvirae / Uroviricota / Caudoviricetes / Caudovirales / Siphoviridae / Fromanvirus / unclassified Fromanvirus / Mycobacterium phage Ebony	595
Viruses / Duplodnaviria / Heunggongvirae / Uroviricota / Caudoviricetes / Caudovirales / Siphoviridae / Fromanvirus / unclassified Fromanvirus / Mycobacterium phage Fushigi	36
Viruses / Duplodnaviria / Heunggongvirae / Uroviricota / Caudoviricetes / Caudovirales / Siphoviridae / Fromanvirus / unclassified Fromanvirus / Mycobacterium phage Jeeves	41
Viruses / Duplodnaviria / Heunggongvirae / Uroviricota / Caudoviricetes / Caudovirales / Siphoviridae / Fromanvirus / unclassified Fromanvirus / Mycobacterium phage Keziacharles14	231
Viruses / Duplodnaviria / Heunggongvirae / Uroviricota / Caudoviricetes / Caudovirales / Siphoviridae / Fromanvirus / unclassified Fromanvirus / Mycobacterium phage Kimona	48
Viruses / Duplodnaviria / Heunggongvirae / Uroviricota / Caudoviricetes / Caudovirales / Siphoviridae / Fromanvirus / unclassified Fromanvirus / Mycobacterium phage Lokk	324
Viruses / Duplodnaviria / Heunggongvirae / Uroviricota / Caudoviricetes / Caudovirales / Siphoviridae / Fromanvirus / unclassified Fromanvirus / Mycobacterium phage Loser	49
Viruses / Duplodnaviria / Heunggongvirae / Uroviricota / Caudoviricetes / Caudovirales / Siphoviridae / Fromanvirus / unclassified Fromanvirus / Mycobacterium phage Luchador	35
Viruses / Duplodnaviria / Heunggongvirae / Uroviricota / Caudoviricetes / Caudovirales / Siphoviridae / Fromanvirus / unclassified Fromanvirus / Mycobacterium phage MA5	36
Viruses / Duplodnaviria / Heunggongvirae / Uroviricota / Caudoviricetes / Caudovirales / Siphoviridae / Fromanvirus / unclassified Fromanvirus / Mycobacterium phage Maminiaina	49
Viruses / Duplodnaviria / Heunggongvirae / Uroviricota / Caudoviricetes / Caudovirales / Siphoviridae / Fromanvirus / unclassified Fromanvirus / Mycobacterium phage Mulciber	452
Viruses / Duplodnaviria / Heunggongvirae / Uroviricota / Caudoviricetes / Caudovirales / Siphoviridae / Fromanvirus / unclassified Fromanvirus / Mycobacterium phage NicoleTera	156
Viruses / Duplodnaviria / Heunggongvirae / Uroviricota / Caudoviricetes / Caudovirales / Siphoviridae / Fromanvirus / unclassified Fromanvirus / Mycobacterium phage NothingSpecial	43
Viruses / Duplodnaviria / Heunggongvirae / Uroviricota / Caudoviricetes / Caudovirales / Siphoviridae / Fromanvirus / unclassified Fromanvirus / Mycobacterium phage Odin	40
Viruses / Duplodnaviria / Heunggongvirae / Uroviricota / Caudoviricetes / Caudovirales / Siphoviridae / Fromanvirus / unclassified Fromanvirus / Mycobacterium phage Phlei	49
Viruses / Duplodnaviria / Heunggongvirae / Uroviricota / Caudoviricetes / Caudovirales / Siphoviridae / Fromanvirus / unclassified Fromanvirus / Mycobacterium phage Pistachio	750
Viruses / Duplodnaviria / Heunggongvirae / Uroviricota / Caudoviricetes / Caudovirales / Siphoviridae / Fromanvirus / unclassified Fromanvirus / Mycobacterium phage Pomar16	27
Viruses / Duplodnaviria / Heunggongvirae / Uroviricota / Caudoviricetes / Caudovirales / Siphoviridae / Fromanvirus / unclassified Fromanvirus / Mycobacterium phage SWU2	48
Viruses / Duplodnaviria / Heunggongvirae / Uroviricota / Caudoviricetes / Caudovirales / Siphoviridae / Fromanvirus / unclassified Fromanvirus / Mycobacterium phage SheaKeira	38
Viruses / Duplodnaviria / Heunggongvirae / Uroviricota / Caudoviricetes / Caudovirales / Siphoviridae / Fromanvirus / unclassified Fromanvirus / Mycobacterium phage SororFago	42
Viruses / Duplodnaviria / Heunggongvirae / Uroviricota / Caudoviricetes / Caudovirales / Siphoviridae / Fromanvirus / unclassified Fromanvirus / Mycobacterium phage Steamy	50
Viruses / Duplodnaviria / Heunggongvirae / Uroviricota / Caudoviricetes / Caudovirales / Siphoviridae / Fromanvirus / unclassified Fromanvirus / Mycobacterium phage Superchunk	204
Viruses / Duplodnaviria / Heunggongvirae / Uroviricota / Caudoviricetes / Caudovirales / Siphoviridae / Fromanvirus / unclassified Fromanvirus / Mycobacterium phage TheloniousMonk	45
Viruses / Duplodnaviria / Heunggongvirae / Uroviricota / Caudoviricetes / Caudovirales / Siphoviridae / Fromanvirus / unclassified Fromanvirus / Mycobacterium phage TipsytheTRex	42
Viruses / Duplodnaviria / Heunggongvirae / Uroviricota / Caudoviricetes / Caudovirales / Siphoviridae / Fromanvirus / unclassified Fromanvirus / Mycobacterium phage VA6	30
Viruses / Duplodnaviria / Heunggongvirae / Uroviricota / Caudoviricetes / Caudovirales / Siphoviridae / Fromanvirus / unclassified Fromanvirus / Mycobacterium phage Yecey3	41
Viruses / Duplodnaviria / Heunggongvirae / Uroviricota / Caudoviricetes / Caudovirales / Siphoviridae / Gilsonvirus / Streptomyces virus Gilson	56
Viruses / Duplodnaviria / Heunggongvirae / Uroviricota / Caudoviricetes / Caudovirales / Siphoviridae / Gilsonvirus / unclassified Gilsonvirus / Streptomyces phage Forrest	176
Viruses / Duplodnaviria / Heunggongvirae / Uroviricota / Caudoviricetes / Caudovirales / Siphoviridae / Gilsonvirus / unclassified Gilsonvirus / Streptomyces phage Jada	126
Viruses / Duplodnaviria / Heunggongvirae / Uroviricota / Caudoviricetes / Caudovirales / Siphoviridae / Guernseyvirinae / Cornellvirus / unclassified Cornellvirus / Enterobacter phage phiEap-2	48
Viruses / Duplodnaviria / Heunggongvirae / Uroviricota / Caudoviricetes / Caudovirales / Siphoviridae / Guernseyvirinae / Jerseyvirus / unclassified Jerseyvirus	27
Viruses / Duplodnaviria / Heunggongvirae / Uroviricota / Caudoviricetes / Caudovirales / Siphoviridae / Gutmannvirinae / Carmenvirus / Bacillus virus Carmen17 / Bacillus phage Carmen17	111
Viruses / Duplodnaviria / Heunggongvirae / Uroviricota / Caudoviricetes / Caudovirales / Siphoviridae / Incheonvrus / Polaribacter virus P12002S / Polaribacter phage P12002S	47
Viruses / Duplodnaviria / Heunggongvirae / Uroviricota / Caudoviricetes / Caudovirales / Siphoviridae / Karimacvirus / unclassified Karimacvirus / Streptomyces phage Tomas	150
Viruses / Duplodnaviria / Heunggongvirae / Uroviricota / Caudoviricetes / Caudovirales / Siphoviridae / Lokivirus / unclassified Lokivirus / Escherichia phage Halfdan	84
Viruses / Duplodnaviria / Heunggongvirae / Uroviricota / Caudoviricetes / Caudovirales / Siphoviridae / Muminvirus / Flavobacterium virus Filifjonk / Flavobacterium phage vB_FspS_filifjonk9-1	158
Viruses / Duplodnaviria / Heunggongvirae / Uroviricota / Caudoviricetes / Caudovirales / Siphoviridae / Muminvirus / Flavobacterium virus Snusmum	5600
Viruses / Duplodnaviria / Heunggongvirae / Uroviricota / Caudoviricetes / Caudovirales / Siphoviridae / Muminvirus / Flavobacterium virus Snusmum / Flavobacterium phage vB_FspS_snusmum6-1	31
Viruses / Duplodnaviria / Heunggongvirae / Uroviricota / Caudoviricetes / Caudovirales / Siphoviridae / Nanhaivirus / Dinoroseobacter virus D5C / Dinoroseobacter phage vB_DshS-R5C	207
Viruses / Duplodnaviria / Heunggongvirae / Uroviricota / Caudoviricetes / Caudovirales / Siphoviridae / Nonanavirus / unclassified Nonanavirus / Salmonella phage FSL SP-062	38
Viruses / Duplodnaviria / Heunggongvirae / Uroviricota / Caudoviricetes / Caudovirales / Siphoviridae / Omegavirus	36
Viruses / Duplodnaviria / Heunggongvirae / Uroviricota / Caudoviricetes / Caudovirales / Siphoviridae / Omegavirus / Mycobacterium virus Omega / Mycobacterium phage Omega	29
Viruses / Duplodnaviria / Heunggongvirae / Uroviricota / Caudoviricetes / Caudovirales / Siphoviridae / Omegavirus / unclassified Omegavirus / Mycobacterium phage Porcelain	27
Viruses / Duplodnaviria / Heunggongvirae / Uroviricota / Caudoviricetes / Caudovirales / Siphoviridae / Oneupvirus / Gordonia virus BrutonGaster / Gordonia phage BrutonGaster	216
Viruses / Duplodnaviria / Heunggongvirae / Uroviricota / Caudoviricetes / Caudovirales / Siphoviridae / Oshimavirus / unclassified Oshimavirus / Thermus phage TSP4	39
Viruses / Duplodnaviria / Heunggongvirae / Uroviricota / Caudoviricetes / Caudovirales / Siphoviridae / Oshimavirus / unclassified Oshimavirus / Thermus phage phiFa	28
Viruses / Duplodnaviria / Heunggongvirae / Uroviricota / Caudoviricetes / Caudovirales / Siphoviridae / Pamexvirus / Pseudomonas virus PaMx28 / Pseudomonas phage PaMx28	198
Viruses / Duplodnaviria / Heunggongvirae / Uroviricota / Caudoviricetes / Caudovirales / Siphoviridae / Pamexvirus / unclassified Pamexvirus	260
Viruses / Duplodnaviria / Heunggongvirae / Uroviricota / Caudoviricetes / Caudovirales / Siphoviridae / Pamexvirus / unclassified Pamexvirus / Stenotrophomonas phage vB_SmaS-AXL_1	60
Viruses / Duplodnaviria / Heunggongvirae / Uroviricota / Caudoviricetes / Caudovirales / Siphoviridae / Phicbkvirus / Caulobacter virus Rogue / Caulobacter phage CcrRogue	50
Viruses / Duplodnaviria / Heunggongvirae / Uroviricota / Caudoviricetes / Caudovirales / Siphoviridae / Queuovirinae / Nipunavirus	35
Viruses / Duplodnaviria / Heunggongvirae / Uroviricota / Caudoviricetes / Caudovirales / Siphoviridae / Queuovirinae / Nipunavirus / unclassified Nipunavirus / Pseudomonas phage JG054	369
Viruses / Duplodnaviria / Heunggongvirae / Uroviricota / Caudoviricetes / Caudovirales / Siphoviridae / Queuovirinae / Seuratvirus / unclassified Seuratvirus / Escherichia phage vB_EcoS_SA80RD	234
Viruses / Duplodnaviria / Heunggongvirae / Uroviricota / Caudoviricetes / Caudovirales / Siphoviridae / Queuovirinae / unclassified Queuovirinae / Vibrio phage 1.117.O._10N.261.45.E9	37
Viruses / Duplodnaviria / Heunggongvirae / Uroviricota / Caudoviricetes / Caudovirales / Siphoviridae / Quhwahvirus	32
Viruses / Duplodnaviria / Heunggongvirae / Uroviricota / Caudoviricetes / Caudovirales / Siphoviridae / Rerduovirus / Rhodococcus virus Hiro / Rhodococcus phage AppleCloud	34
Viruses / Duplodnaviria / Heunggongvirae / Uroviricota / Caudoviricetes / Caudovirales / Siphoviridae / Ronaldovirus / unclassified Ronaldovirus / Gordonia phage Keelan	38
Viruses / Duplodnaviria / Heunggongvirae / Uroviricota / Caudoviricetes / Caudovirales / Siphoviridae / Samistivirus / unclassified Samistivirus / Streptomyces phage MulchMansion	532
Viruses / Duplodnaviria / Heunggongvirae / Uroviricota / Caudoviricetes / Caudovirales / Siphoviridae / Sextaecvirus / unclassified Sextaecvirus / Arcanobacterium phage vB-ApyS-JF1	45
Viruses / Duplodnaviria / Heunggongvirae / Uroviricota / Caudoviricetes / Caudovirales / Siphoviridae / Sextaecvirus / unclassified Sextaecvirus / Staphylococcus phage vB_SepS_BE02	33
Viruses / Duplodnaviria / Heunggongvirae / Uroviricota / Caudoviricetes / Caudovirales / Siphoviridae / Skunavirus / Lactococcus virus 16W23 / Lactococcus phage MW18L	36
Viruses / Duplodnaviria / Heunggongvirae / Uroviricota / Caudoviricetes / Caudovirales / Siphoviridae / Slashvirus / Bacillus virus Stahl / Bacillus phage Stahl	53
Viruses / Duplodnaviria / Heunggongvirae / Uroviricota / Caudoviricetes / Caudovirales / Siphoviridae / Soupsvirus / unclassified Soupsvirus / Gordonia phage Nedarya	35
Viruses / Duplodnaviria / Heunggongvirae / Uroviricota / Caudoviricetes / Caudovirales / Siphoviridae / Teubervirus / Lactococcus virus AM6 / Lactococcus phage AM6	328
Viruses / Duplodnaviria / Heunggongvirae / Uroviricota / Caudoviricetes / Caudovirales / Siphoviridae / Timquatrovirus / unclassified Timquatrovirus	45
Viruses / Duplodnaviria / Heunggongvirae / Uroviricota / Caudoviricetes / Caudovirales / Siphoviridae / Timquatrovirus / unclassified Timquatrovirus / Mycobacterium Phage Niklas	47
Viruses / Duplodnaviria / Heunggongvirae / Uroviricota / Caudoviricetes / Caudovirales / Siphoviridae / Timquatrovirus / unclassified Timquatrovirus / Mycobacterium phage Boilgate	38
Viruses / Duplodnaviria / Heunggongvirae / Uroviricota / Caudoviricetes / Caudovirales / Siphoviridae / Tybeckvirinae / Lidleunavirus / Lactobacillus virus ViSo2018a / Lactobacillus phage ViSo-2018a	300
Viruses / Duplodnaviria / Heunggongvirae / Uroviricota / Caudoviricetes / Caudovirales / Siphoviridae / Vividuovirus / unclassified Vividuovirus	144
Viruses / Duplodnaviria / Heunggongvirae / Uroviricota / Caudoviricetes / Caudovirales / Siphoviridae / Wilnyevirus	29
Viruses / Duplodnaviria / Heunggongvirae / Uroviricota / Caudoviricetes / Caudovirales / Siphoviridae / Yonseivirus / Klebsiella virus Seifer / Klebsiella phage Seifer	55
Viruses / Duplodnaviria / Heunggongvirae / Uroviricota / Caudoviricetes / Caudovirales / Siphoviridae / Yuavirus	38
Viruses / Duplodnaviria / Heunggongvirae / Uroviricota / Caudoviricetes / Caudovirales / Siphoviridae / Yuavirus / Alphaproteobacteria virus phiJl001	435
Viruses / Duplodnaviria / Heunggongvirae / Uroviricota / Caudoviricetes / Caudovirales / Siphoviridae / environmental samples / uncultured Mediterranean phage uvMED	380
Viruses / Duplodnaviria / Heunggongvirae / Uroviricota / Caudoviricetes / Caudovirales / Siphoviridae / unclassified Siphoviridae	210
Viruses / Duplodnaviria / Heunggongvirae / Uroviricota / Caudoviricetes / Caudovirales / Siphoviridae / unclassified Siphoviridae / Abalone shriveling syndrome-associated virus	30
Viruses / Duplodnaviria / Heunggongvirae / Uroviricota / Caudoviricetes / Caudovirales / Siphoviridae / unclassified Siphoviridae / Achromobacter phage AXY1	27
Viruses / Duplodnaviria / Heunggongvirae / Uroviricota / Caudoviricetes / Caudovirales / Siphoviridae / unclassified Siphoviridae / Acidovorax phage ACPWH	37
Viruses / Duplodnaviria / Heunggongvirae / Uroviricota / Caudoviricetes / Caudovirales / Siphoviridae / unclassified Siphoviridae / Aeromonas phage 4_L372X	37
Viruses / Duplodnaviria / Heunggongvirae / Uroviricota / Caudoviricetes / Caudovirales / Siphoviridae / unclassified Siphoviridae / Alteromonas phage JH01	30
Viruses / Duplodnaviria / Heunggongvirae / Uroviricota / Caudoviricetes / Caudovirales / Siphoviridae / unclassified Siphoviridae / Alteromonas phage PB15	37
Viruses / Duplodnaviria / Heunggongvirae / Uroviricota / Caudoviricetes / Caudovirales / Siphoviridae / unclassified Siphoviridae / Alteromonas phage XX1924	45
Viruses / Duplodnaviria / Heunggongvirae / Uroviricota / Caudoviricetes / Caudovirales / Siphoviridae / unclassified Siphoviridae / Arthrobacter phage Atuin	156
Viruses / Duplodnaviria / Heunggongvirae / Uroviricota / Caudoviricetes / Caudovirales / Siphoviridae / unclassified Siphoviridae / Arthrobacter phage Racecar	45
Viruses / Duplodnaviria / Heunggongvirae / Uroviricota / Caudoviricetes / Caudovirales / Siphoviridae / unclassified Siphoviridae / Bacillus phage Silence	38
Viruses / Duplodnaviria / Heunggongvirae / Uroviricota / Caudoviricetes / Caudovirales / Siphoviridae / unclassified Siphoviridae / Bacillus phage vB_BanS_Chewbecca	44
Viruses / Duplodnaviria / Heunggongvirae / Uroviricota / Caudoviricetes / Caudovirales / Siphoviridae / unclassified Siphoviridae / Bacillus phage vB_BsuS_PJN02	44
Viruses / Duplodnaviria / Heunggongvirae / Uroviricota / Caudoviricetes / Caudovirales / Siphoviridae / unclassified Siphoviridae / Corynebacterium phage EmiRose	21
Viruses / Duplodnaviria / Heunggongvirae / Uroviricota / Caudoviricetes / Caudovirales / Siphoviridae / unclassified Siphoviridae / Croceibacter phage P2559S	47
Viruses / Duplodnaviria / Heunggongvirae / Uroviricota / Caudoviricetes / Caudovirales / Siphoviridae / unclassified Siphoviridae / Croceibacter phage P2559Y	106
Viruses / Duplodnaviria / Heunggongvirae / Uroviricota / Caudoviricetes / Caudovirales / Siphoviridae / unclassified Siphoviridae / Curvibacter phage P26059A	48
Viruses / Duplodnaviria / Heunggongvirae / Uroviricota / Caudoviricetes / Caudovirales / Siphoviridae / unclassified Siphoviridae / Enterococcus phage dArtagnan	38
Viruses / Duplodnaviria / Heunggongvirae / Uroviricota / Caudoviricetes / Caudovirales / Siphoviridae / unclassified Siphoviridae / Erythrobacter phage vB_EliS-L02	40
Viruses / Duplodnaviria / Heunggongvirae / Uroviricota / Caudoviricetes / Caudovirales / Siphoviridae / unclassified Siphoviridae / Escherichia phage C1	40
Viruses / Duplodnaviria / Heunggongvirae / Uroviricota / Caudoviricetes / Caudovirales / Siphoviridae / unclassified Siphoviridae / Flavobacterium phage 11b	15200
Viruses / Duplodnaviria / Heunggongvirae / Uroviricota / Caudoviricetes / Caudovirales / Siphoviridae / unclassified Siphoviridae / Freshwater phage uvFW-CGR-AMD-COM-C203	37
Viruses / Duplodnaviria / Heunggongvirae / Uroviricota / Caudoviricetes / Caudovirales / Siphoviridae / unclassified Siphoviridae / Geobacillus virus E3	45
Viruses / Duplodnaviria / Heunggongvirae / Uroviricota / Caudoviricetes / Caudovirales / Siphoviridae / unclassified Siphoviridae / Gordonia phage DobbysSock	27
Viruses / Duplodnaviria / Heunggongvirae / Uroviricota / Caudoviricetes / Caudovirales / Siphoviridae / unclassified Siphoviridae / Gordonia phage Neville	672
Viruses / Duplodnaviria / Heunggongvirae / Uroviricota / Caudoviricetes / Caudovirales / Siphoviridae / unclassified Siphoviridae / Idiomarinaceae phage 1N2-2	49
Viruses / Duplodnaviria / Heunggongvirae / Uroviricota / Caudoviricetes / Caudovirales / Siphoviridae / unclassified Siphoviridae / Loktanella phage pCB2051-A	39
Viruses / Duplodnaviria / Heunggongvirae / Uroviricota / Caudoviricetes / Caudovirales / Siphoviridae / unclassified Siphoviridae / Microbacterium phage Pumpernickel	41
Viruses / Duplodnaviria / Heunggongvirae / Uroviricota / Caudoviricetes / Caudovirales / Siphoviridae / unclassified Siphoviridae / Microcystis phage Me-ZS1	49
Viruses / Duplodnaviria / Heunggongvirae / Uroviricota / Caudoviricetes / Caudovirales / Siphoviridae / unclassified Siphoviridae / Pelagibacter phage Kolga EXVC016S	26
Viruses / Duplodnaviria / Heunggongvirae / Uroviricota / Caudoviricetes / Caudovirales / Siphoviridae / unclassified Siphoviridae / Phage 5P_3	23
Viruses / Duplodnaviria / Heunggongvirae / Uroviricota / Caudoviricetes / Caudovirales / Siphoviridae / unclassified Siphoviridae / Phage 65_10	35
Viruses / Duplodnaviria / Heunggongvirae / Uroviricota / Caudoviricetes / Caudovirales / Siphoviridae / unclassified Siphoviridae / Planktothrix phage PaV-LD	36
Viruses / Duplodnaviria / Heunggongvirae / Uroviricota / Caudoviricetes / Caudovirales / Siphoviridae / unclassified Siphoviridae / Pontimonas phage phiPsal1	1716
Viruses / Duplodnaviria / Heunggongvirae / Uroviricota / Caudoviricetes / Caudovirales / Siphoviridae / unclassified Siphoviridae / Pseudoalteromonas phage C7	45
Viruses / Duplodnaviria / Heunggongvirae / Uroviricota / Caudoviricetes / Caudovirales / Siphoviridae / unclassified Siphoviridae / Pseudomonas phage MR14	22
Viruses / Duplodnaviria / Heunggongvirae / Uroviricota / Caudoviricetes / Caudovirales / Siphoviridae / unclassified Siphoviridae / Rhizobium phage RHph_TM3_3_14B	305
Viruses / Duplodnaviria / Heunggongvirae / Uroviricota / Caudoviricetes / Caudovirales / Siphoviridae / unclassified Siphoviridae / Rhizobium phage RHph_Y21	45
Viruses / Duplodnaviria / Heunggongvirae / Uroviricota / Caudoviricetes / Caudovirales / Siphoviridae / unclassified Siphoviridae / Rhizobium phage RHph_Y60	29
Viruses / Duplodnaviria / Heunggongvirae / Uroviricota / Caudoviricetes / Caudovirales / Siphoviridae / unclassified Siphoviridae / Rhodobacter phage RcGingersnap	43
Viruses / Duplodnaviria / Heunggongvirae / Uroviricota / Caudoviricetes / Caudovirales / Siphoviridae / unclassified Siphoviridae / Rhodobacter phage RcSimone-Hastad	348
Viruses / Duplodnaviria / Heunggongvirae / Uroviricota / Caudoviricetes / Caudovirales / Siphoviridae / unclassified Siphoviridae / Roseobacter phage DSS3P8	132
Viruses / Duplodnaviria / Heunggongvirae / Uroviricota / Caudoviricetes / Caudovirales / Siphoviridae / unclassified Siphoviridae / Saccharomonospora phage PIS 136	35
Viruses / Duplodnaviria / Heunggongvirae / Uroviricota / Caudoviricetes / Caudovirales / Siphoviridae / unclassified Siphoviridae / Salicola phage CGphi29	28
Viruses / Duplodnaviria / Heunggongvirae / Uroviricota / Caudoviricetes / Caudovirales / Siphoviridae / unclassified Siphoviridae / Shewanella sp. phage 3/49	24
Viruses / Duplodnaviria / Heunggongvirae / Uroviricota / Caudoviricetes / Caudovirales / Siphoviridae / unclassified Siphoviridae / Sinorhizobium phage HMSP1-Susan	660
Viruses / Duplodnaviria / Heunggongvirae / Uroviricota / Caudoviricetes / Caudovirales / Siphoviridae / unclassified Siphoviridae / Siphoviridae sp.	84
Viruses / Duplodnaviria / Heunggongvirae / Uroviricota / Caudoviricetes / Caudovirales / Siphoviridae / unclassified Siphoviridae / Siphoviridae sp. ct8Ri8	141
Viruses / Duplodnaviria / Heunggongvirae / Uroviricota / Caudoviricetes / Caudovirales / Siphoviridae / unclassified Siphoviridae / Siphoviridae sp. ct9Y44	35
Viruses / Duplodnaviria / Heunggongvirae / Uroviricota / Caudoviricetes / Caudovirales / Siphoviridae / unclassified Siphoviridae / Siphoviridae sp. ctWf32	628
Viruses / Duplodnaviria / Heunggongvirae / Uroviricota / Caudoviricetes / Caudovirales / Siphoviridae / unclassified Siphoviridae / Siphoviridae sp. ctdEk19	412
Viruses / Duplodnaviria / Heunggongvirae / Uroviricota / Caudoviricetes / Caudovirales / Siphoviridae / unclassified Siphoviridae / Siphoviridae sp. ctgbm9	30
Viruses / Duplodnaviria / Heunggongvirae / Uroviricota / Caudoviricetes / Caudovirales / Siphoviridae / unclassified Siphoviridae / Siphoviridae sp. ctjeG17	44
Viruses / Duplodnaviria / Heunggongvirae / Uroviricota / Caudoviricetes / Caudovirales / Siphoviridae / unclassified Siphoviridae / Siphoviridae sp. cttb18	38
Viruses / Duplodnaviria / Heunggongvirae / Uroviricota / Caudoviricetes / Caudovirales / Siphoviridae / unclassified Siphoviridae / Siphoviridae sp. ctwNf2	43
Viruses / Duplodnaviria / Heunggongvirae / Uroviricota / Caudoviricetes / Caudovirales / Siphoviridae / unclassified Siphoviridae / Staphylococcus phage IME1354_01	150
Viruses / Duplodnaviria / Heunggongvirae / Uroviricota / Caudoviricetes / Caudovirales / Siphoviridae / unclassified Siphoviridae / Stenotrophomonas phage Sonora	78
Viruses / Duplodnaviria / Heunggongvirae / Uroviricota / Caudoviricetes / Caudovirales / Siphoviridae / unclassified Siphoviridae / Stenotrophomonas phage vB_SM_ytsc_ply2008005c	740
Viruses / Duplodnaviria / Heunggongvirae / Uroviricota / Caudoviricetes / Caudovirales / Siphoviridae / unclassified Siphoviridae / Streptococcus phage 93	43
Viruses / Duplodnaviria / Heunggongvirae / Uroviricota / Caudoviricetes / Caudovirales / Siphoviridae / unclassified Siphoviridae / Synechococcus phage S-CBS2	22
Viruses / Duplodnaviria / Heunggongvirae / Uroviricota / Caudoviricetes / Caudovirales / Siphoviridae / unclassified Siphoviridae / Synechococcus phage S-H1	58
Viruses / Duplodnaviria / Heunggongvirae / Uroviricota / Caudoviricetes / Caudovirales / Siphoviridae / unclassified Siphoviridae / Vibrio phage 1.060.A._10N.261.48.B5	43
Viruses / Duplodnaviria / Heunggongvirae / Uroviricota / Caudoviricetes / Caudovirales / Siphoviridae / unclassified Siphoviridae / Vibrio phage 1.206.O._10N.222.51.B10	45
Viruses / Duplodnaviria / Heunggongvirae / Uroviricota / Caudoviricetes / Caudovirales / Siphoviridae / unclassified Siphoviridae / Vibrio phage 1.265.O._10N.286.52.F6	35
Viruses / Duplodnaviria / Heunggongvirae / Uroviricota / Caudoviricetes / Caudovirales / Siphoviridae / unclassified Siphoviridae / Vibrio phage 2.095.A._10N.286.46.E10	1586
Viruses / Duplodnaviria / Heunggongvirae / Uroviricota / Caudoviricetes / Caudovirales / Siphoviridae / unclassified Siphoviridae / Vibrio phage pYD21-A	648
Viruses / Duplodnaviria / Heunggongvirae / Uroviricota / Caudoviricetes / Caudovirales / Siphoviridae / unclassified Siphoviridae / Vibrio phage pYD38-B	84
Viruses / Duplodnaviria / Heunggongvirae / Uroviricota / Caudoviricetes / Caudovirales / Siphoviridae / unclassified Siphoviridae / Virus Rctr41k	38
Viruses / Duplodnaviria / Heunggongvirae / Uroviricota / Caudoviricetes / Caudovirales / Zobellviridae / Cobavirinae / Siovirus / unclassified Siovirus / Lentibacter virus vB_LenP_ICBM2	72
Viruses / Duplodnaviria / Heunggongvirae / Uroviricota / Caudoviricetes / Caudovirales / Zobellviridae / Cobavirinae / Siovirus / unclassified Siovirus / Roseobacter phage CRP-4	49
Viruses / Duplodnaviria / Heunggongvirae / Uroviricota / Caudoviricetes / Caudovirales / Zobellviridae / Paundecimvirus / Pseudomonas virus PA11 / Pseudomonas phage PA11	34
Viruses / Duplodnaviria / Heunggongvirae / Uroviricota / Caudoviricetes / Caudovirales / Zobellviridae / unclassified Zobellviridae	231
Viruses / Duplodnaviria / Heunggongvirae / Uroviricota / Caudoviricetes / Caudovirales / Zobellviridae / unclassified Zobellviridae / Podoviridae sp. ctbj_2	39
Viruses / Duplodnaviria / Heunggongvirae / Uroviricota / Caudoviricetes / Caudovirales / environmental samples / uncultured Caudovirales phage	44
Viruses / Duplodnaviria / Heunggongvirae / Uroviricota / Caudoviricetes / Caudovirales / environmental samples / uncultured Mediterranean phage uvDeep-CGR2-AD3-C76	32
Viruses / Duplodnaviria / Heunggongvirae / Uroviricota / Caudoviricetes / Caudovirales / environmental samples / uncultured Mediterranean phage uvDeep-CGR2-KM18-C269	25
Viruses / Duplodnaviria / Heunggongvirae / Uroviricota / Caudoviricetes / Caudovirales / unclassified Caudovirales / Alcaligenes phage vB_Af_QDWS535	4472
Viruses / Duplodnaviria / Heunggongvirae / Uroviricota / Caudoviricetes / Caudovirales / unclassified Caudovirales / Caudovirales sp.	1274
Viruses / Duplodnaviria / Heunggongvirae / Uroviricota / Caudoviricetes / Caudovirales / unclassified Caudovirales / Methylophilales phage MEP301	600
Viruses / Duplodnaviria / Heunggongvirae / Uroviricota / Caudoviricetes / Caudovirales / unclassified Caudovirales / Nitrincola phage 1M3-16	38
Viruses / Monodnaviria	31
Viruses / Monodnaviria / Sangervirae / Phixviricota / Malgrandaviricetes / Petitvirales / Microviridae	45
Viruses / Monodnaviria / Sangervirae / Phixviricota / Malgrandaviricetes / Petitvirales / Microviridae / Gokushovirinae / Bdellomicrovirus / Bdellovibrio virus MH2K / Bdellovibrio phage phiMH2K	31
Viruses / Monodnaviria / Sangervirae / Phixviricota / Malgrandaviricetes / Petitvirales / Microviridae / Gokushovirinae / Chlamydiamicrovirus	36
Viruses / Monodnaviria / Sangervirae / Phixviricota / Malgrandaviricetes / Petitvirales / Microviridae / Gokushovirinae / unclassified Gokushovirinae / Gokushovirinae Bog1183_53	21
Viruses / Monodnaviria / Sangervirae / Phixviricota / Malgrandaviricetes / Petitvirales / Microviridae / Gokushovirinae / unclassified Gokushovirinae / Gokushovirinae Bog5712_52	40
Viruses / Monodnaviria / Sangervirae / Phixviricota / Malgrandaviricetes / Petitvirales / Microviridae / Gokushovirinae / unclassified Gokushovirinae / Gokushovirinae Fen672_31	20
Viruses / Monodnaviria / Sangervirae / Phixviricota / Malgrandaviricetes / Petitvirales / Microviridae / Gokushovirinae / unclassified Gokushovirinae / Gokushovirinae Fen7875_21	38
Viruses / Monodnaviria / Sangervirae / Phixviricota / Malgrandaviricetes / Petitvirales / Microviridae / Gokushovirinae / unclassified Gokushovirinae / Gokushovirinae GAIR4	42
Viruses / Monodnaviria / Sangervirae / Phixviricota / Malgrandaviricetes / Petitvirales / Microviridae / Gokushovirinae / unclassified Gokushovirinae / Gokushovirinae sp.	26
Viruses / Monodnaviria / Sangervirae / Phixviricota / Malgrandaviricetes / Petitvirales / Microviridae / Gokushovirinae / unclassified Gokushovirinae / Gokushovirus WZ-2015a	38
Viruses / Monodnaviria / Sangervirae / Phixviricota / Malgrandaviricetes / Petitvirales / Microviridae / Gokushovirinae / unclassified Gokushovirinae / Kummerowia striata gokushovirus	42
Viruses / Monodnaviria / Sangervirae / Phixviricota / Malgrandaviricetes / Petitvirales / Microviridae / Gokushovirinae / unclassified Gokushovirinae / Marine gokushovirus	50
Viruses / Monodnaviria / Sangervirae / Phixviricota / Malgrandaviricetes / Petitvirales / Microviridae / Gokushovirinae / unclassified Gokushovirinae / Trichosanthes kirilowii gokushovirus	27
Viruses / Monodnaviria / Sangervirae / Phixviricota / Malgrandaviricetes / Petitvirales / Microviridae / environmental samples	38
Viruses / Monodnaviria / Sangervirae / Phixviricota / Malgrandaviricetes / Petitvirales / Microviridae / environmental samples / Gokushovirinae environmental samples	660
Viruses / Monodnaviria / Sangervirae / Phixviricota / Malgrandaviricetes / Petitvirales / Microviridae / environmental samples / uncultured Microviridae	84
Viruses / Monodnaviria / Sangervirae / Phixviricota / Malgrandaviricetes / Petitvirales / Microviridae / environmental samples / uncultured marine Microviridae	35
Viruses / Monodnaviria / Sangervirae / Phixviricota / Malgrandaviricetes / Petitvirales / Microviridae / unclassified Microviridae	948
Viruses / Monodnaviria / Sangervirae / Phixviricota / Malgrandaviricetes / Petitvirales / Microviridae / unclassified Microviridae / Apis mellifera associated microvirus 1	53
Viruses / Monodnaviria / Sangervirae / Phixviricota / Malgrandaviricetes / Petitvirales / Microviridae / unclassified Microviridae / Apis mellifera associated microvirus 13	44
Viruses / Monodnaviria / Sangervirae / Phixviricota / Malgrandaviricetes / Petitvirales / Microviridae / unclassified Microviridae / Apis mellifera associated microvirus 14	39
Viruses / Monodnaviria / Sangervirae / Phixviricota / Malgrandaviricetes / Petitvirales / Microviridae / unclassified Microviridae / Apis mellifera associated microvirus 15	33
Viruses / Monodnaviria / Sangervirae / Phixviricota / Malgrandaviricetes / Petitvirales / Microviridae / unclassified Microviridae / Apis mellifera associated microvirus 17	36
Viruses / Monodnaviria / Sangervirae / Phixviricota / Malgrandaviricetes / Petitvirales / Microviridae / unclassified Microviridae / Apis mellifera associated microvirus 18	36
Viruses / Monodnaviria / Sangervirae / Phixviricota / Malgrandaviricetes / Petitvirales / Microviridae / unclassified Microviridae / Apis mellifera associated microvirus 2	48
Viruses / Monodnaviria / Sangervirae / Phixviricota / Malgrandaviricetes / Petitvirales / Microviridae / unclassified Microviridae / Apis mellifera associated microvirus 20	37
Viruses / Monodnaviria / Sangervirae / Phixviricota / Malgrandaviricetes / Petitvirales / Microviridae / unclassified Microviridae / Apis mellifera associated microvirus 22	39
Viruses / Monodnaviria / Sangervirae / Phixviricota / Malgrandaviricetes / Petitvirales / Microviridae / unclassified Microviridae / Apis mellifera associated microvirus 23	765
Viruses / Monodnaviria / Sangervirae / Phixviricota / Malgrandaviricetes / Petitvirales / Microviridae / unclassified Microviridae / Apis mellifera associated microvirus 24	34
Viruses / Monodnaviria / Sangervirae / Phixviricota / Malgrandaviricetes / Petitvirales / Microviridae / unclassified Microviridae / Apis mellifera associated microvirus 26	135
Viruses / Monodnaviria / Sangervirae / Phixviricota / Malgrandaviricetes / Petitvirales / Microviridae / unclassified Microviridae / Apis mellifera associated microvirus 28	46
Viruses / Monodnaviria / Sangervirae / Phixviricota / Malgrandaviricetes / Petitvirales / Microviridae / unclassified Microviridae / Apis mellifera associated microvirus 29	32
Viruses / Monodnaviria / Sangervirae / Phixviricota / Malgrandaviricetes / Petitvirales / Microviridae / unclassified Microviridae / Apis mellifera associated microvirus 3	50
Viruses / Monodnaviria / Sangervirae / Phixviricota / Malgrandaviricetes / Petitvirales / Microviridae / unclassified Microviridae / Apis mellifera associated microvirus 30	45
Viruses / Monodnaviria / Sangervirae / Phixviricota / Malgrandaviricetes / Petitvirales / Microviridae / unclassified Microviridae / Apis mellifera associated microvirus 31	39
Viruses / Monodnaviria / Sangervirae / Phixviricota / Malgrandaviricetes / Petitvirales / Microviridae / unclassified Microviridae / Apis mellifera associated microvirus 32	40
Viruses / Monodnaviria / Sangervirae / Phixviricota / Malgrandaviricetes / Petitvirales / Microviridae / unclassified Microviridae / Apis mellifera associated microvirus 33	34
Viruses / Monodnaviria / Sangervirae / Phixviricota / Malgrandaviricetes / Petitvirales / Microviridae / unclassified Microviridae / Apis mellifera associated microvirus 36	122
Viruses / Monodnaviria / Sangervirae / Phixviricota / Malgrandaviricetes / Petitvirales / Microviridae / unclassified Microviridae / Apis mellifera associated microvirus 39	33
Viruses / Monodnaviria / Sangervirae / Phixviricota / Malgrandaviricetes / Petitvirales / Microviridae / unclassified Microviridae / Apis mellifera associated microvirus 4	50
Viruses / Monodnaviria / Sangervirae / Phixviricota / Malgrandaviricetes / Petitvirales / Microviridae / unclassified Microviridae / Apis mellifera associated microvirus 40	39
Viruses / Monodnaviria / Sangervirae / Phixviricota / Malgrandaviricetes / Petitvirales / Microviridae / unclassified Microviridae / Apis mellifera associated microvirus 41	38
Viruses / Monodnaviria / Sangervirae / Phixviricota / Malgrandaviricetes / Petitvirales / Microviridae / unclassified Microviridae / Apis mellifera associated microvirus 42	36
Viruses / Monodnaviria / Sangervirae / Phixviricota / Malgrandaviricetes / Petitvirales / Microviridae / unclassified Microviridae / Apis mellifera associated microvirus 43	96
Viruses / Monodnaviria / Sangervirae / Phixviricota / Malgrandaviricetes / Petitvirales / Microviridae / unclassified Microviridae / Apis mellifera associated microvirus 45	49
Viruses / Monodnaviria / Sangervirae / Phixviricota / Malgrandaviricetes / Petitvirales / Microviridae / unclassified Microviridae / Apis mellifera associated microvirus 46	38
Viruses / Monodnaviria / Sangervirae / Phixviricota / Malgrandaviricetes / Petitvirales / Microviridae / unclassified Microviridae / Apis mellifera associated microvirus 47	23
Viruses / Monodnaviria / Sangervirae / Phixviricota / Malgrandaviricetes / Petitvirales / Microviridae / unclassified Microviridae / Apis mellifera associated microvirus 49	37
Viruses / Monodnaviria / Sangervirae / Phixviricota / Malgrandaviricetes / Petitvirales / Microviridae / unclassified Microviridae / Apis mellifera associated microvirus 5	49
Viruses / Monodnaviria / Sangervirae / Phixviricota / Malgrandaviricetes / Petitvirales / Microviridae / unclassified Microviridae / Apis mellifera associated microvirus 51	26
Viruses / Monodnaviria / Sangervirae / Phixviricota / Malgrandaviricetes / Petitvirales / Microviridae / unclassified Microviridae / Apis mellifera associated microvirus 53	29
Viruses / Monodnaviria / Sangervirae / Phixviricota / Malgrandaviricetes / Petitvirales / Microviridae / unclassified Microviridae / Apis mellifera associated microvirus 6	37
Viruses / Monodnaviria / Sangervirae / Phixviricota / Malgrandaviricetes / Petitvirales / Microviridae / unclassified Microviridae / Apis mellifera associated microvirus 60	39
Viruses / Monodnaviria / Sangervirae / Phixviricota / Malgrandaviricetes / Petitvirales / Microviridae / unclassified Microviridae / Apis mellifera associated microvirus 61	312
Viruses / Monodnaviria / Sangervirae / Phixviricota / Malgrandaviricetes / Petitvirales / Microviridae / unclassified Microviridae / Apis mellifera associated microvirus 8	94
Viruses / Monodnaviria / Sangervirae / Phixviricota / Malgrandaviricetes / Petitvirales / Microviridae / unclassified Microviridae / Arizlama microvirus	152
Viruses / Monodnaviria / Sangervirae / Phixviricota / Malgrandaviricetes / Petitvirales / Microviridae / unclassified Microviridae / Capybara microvirus Cap1_SP_140	44
Viruses / Monodnaviria / Sangervirae / Phixviricota / Malgrandaviricetes / Petitvirales / Microviridae / unclassified Microviridae / Capybara microvirus Cap1_SP_209	41
Viruses / Monodnaviria / Sangervirae / Phixviricota / Malgrandaviricetes / Petitvirales / Microviridae / unclassified Microviridae / Capybara microvirus Cap3_SP_535	39
Viruses / Monodnaviria / Sangervirae / Phixviricota / Malgrandaviricetes / Petitvirales / Microviridae / unclassified Microviridae / Capybara microvirus Cap3_SP_578	36
Viruses / Monodnaviria / Sangervirae / Phixviricota / Malgrandaviricetes / Petitvirales / Microviridae / unclassified Microviridae / Capybara microvirus Cap3_SP_641	720
Viruses / Monodnaviria / Sangervirae / Phixviricota / Malgrandaviricetes / Petitvirales / Microviridae / unclassified Microviridae / Capybara microvirus Cap3_SP_645	30
Viruses / Monodnaviria / Sangervirae / Phixviricota / Malgrandaviricetes / Petitvirales / Microviridae / unclassified Microviridae / Chifec microvirus UA13_24	300
Viruses / Monodnaviria / Sangervirae / Phixviricota / Malgrandaviricetes / Petitvirales / Microviridae / unclassified Microviridae / Eel River basin pequenovirus	196
Viruses / Monodnaviria / Sangervirae / Phixviricota / Malgrandaviricetes / Petitvirales / Microviridae / unclassified Microviridae / Flyfo microvirus Tbat2_130	29
Viruses / Monodnaviria / Sangervirae / Phixviricota / Malgrandaviricetes / Petitvirales / Microviridae / unclassified Microviridae / Flyfo microvirus Tbat2_144	36
Viruses / Monodnaviria / Sangervirae / Phixviricota / Malgrandaviricetes / Petitvirales / Microviridae / unclassified Microviridae / Flyfo microvirus Tbat2_156	24
Viruses / Monodnaviria / Sangervirae / Phixviricota / Malgrandaviricetes / Petitvirales / Microviridae / unclassified Microviridae / Flyfo microvirus Tbat2_160	42
Viruses / Monodnaviria / Sangervirae / Phixviricota / Malgrandaviricetes / Petitvirales / Microviridae / unclassified Microviridae / Flyfo microvirus Tbat2_185	20
Viruses / Monodnaviria / Sangervirae / Phixviricota / Malgrandaviricetes / Petitvirales / Microviridae / unclassified Microviridae / Kummerowia striata microvirus	164
Viruses / Monodnaviria / Sangervirae / Phixviricota / Malgrandaviricetes / Petitvirales / Microviridae / unclassified Microviridae / Microviridae sp.	159
Viruses / Monodnaviria / Sangervirae / Phixviricota / Malgrandaviricetes / Petitvirales / Microviridae / unclassified Microviridae / Microviridae sp. ct05d3	1404
Viruses / Monodnaviria / Sangervirae / Phixviricota / Malgrandaviricetes / Petitvirales / Microviridae / unclassified Microviridae / Microviridae sp. ct2OM3	40
Viruses / Monodnaviria / Sangervirae / Phixviricota / Malgrandaviricetes / Petitvirales / Microviridae / unclassified Microviridae / Microviridae sp. ctITQ3	42
Viruses / Monodnaviria / Sangervirae / Phixviricota / Malgrandaviricetes / Petitvirales / Microviridae / unclassified Microviridae / Microviridae sp. ctKAt32	44
Viruses / Monodnaviria / Sangervirae / Phixviricota / Malgrandaviricetes / Petitvirales / Microviridae / unclassified Microviridae / Microviridae sp. ctMIi2	41
Viruses / Monodnaviria / Sangervirae / Phixviricota / Malgrandaviricetes / Petitvirales / Microviridae / unclassified Microviridae / Microviridae sp. ctOsc38	324
Viruses / Monodnaviria / Sangervirae / Phixviricota / Malgrandaviricetes / Petitvirales / Microviridae / unclassified Microviridae / Microviridae sp. ctQch27	41
Viruses / Monodnaviria / Sangervirae / Phixviricota / Malgrandaviricetes / Petitvirales / Microviridae / unclassified Microviridae / Microviridae sp. ctYqV29	39
Viruses / Monodnaviria / Sangervirae / Phixviricota / Malgrandaviricetes / Petitvirales / Microviridae / unclassified Microviridae / Microviridae sp. ctbuH30	48
Viruses / Monodnaviria / Sangervirae / Phixviricota / Malgrandaviricetes / Petitvirales / Microviridae / unclassified Microviridae / Microviridae sp. ctjWc39	68
Viruses / Monodnaviria / Sangervirae / Phixviricota / Malgrandaviricetes / Petitvirales / Microviridae / unclassified Microviridae / Microviridae sp. ctkQD1	38
Viruses / Monodnaviria / Sangervirae / Phixviricota / Malgrandaviricetes / Petitvirales / Microviridae / unclassified Microviridae / Microviridae sp. ctnrr37	33
Viruses / Monodnaviria / Sangervirae / Phixviricota / Malgrandaviricetes / Petitvirales / Microviridae / unclassified Microviridae / Microviridae sp. ctrJ69	26
Viruses / Monodnaviria / Sangervirae / Phixviricota / Malgrandaviricetes / Petitvirales / Microviridae / unclassified Microviridae / Microviridae sp. ctudC31	138
Viruses / Monodnaviria / Sangervirae / Phixviricota / Malgrandaviricetes / Petitvirales / Microviridae / unclassified Microviridae / Microviridae sp. ctydc4	31
Viruses / Monodnaviria / Sangervirae / Phixviricota / Malgrandaviricetes / Petitvirales / Microviridae / unclassified Microviridae / Microvirus	27
Viruses / Monodnaviria / Sangervirae / Phixviricota / Malgrandaviricetes / Petitvirales / Microviridae / unclassified Microviridae / Microvirus mar13	43
Viruses / Monodnaviria / Sangervirae / Phixviricota / Malgrandaviricetes / Petitvirales / Microviridae / unclassified Microviridae / Microvirus mar38	45
Viruses / Monodnaviria / Sangervirae / Phixviricota / Malgrandaviricetes / Petitvirales / Microviridae / unclassified Microviridae / Microvirus sp.	64
Viruses / Monodnaviria / Sangervirae / Phixviricota / Malgrandaviricetes / Petitvirales / Microviridae / unclassified Microviridae / Microvirus / Blackfly microvirus SF02	175
Viruses / Monodnaviria / Sangervirae / Phixviricota / Malgrandaviricetes / Petitvirales / Microviridae / unclassified Microviridae / Microvirus / unclassified Microvirus	22
Viruses / Monodnaviria / Sangervirae / Phixviricota / Malgrandaviricetes / Petitvirales / Microviridae / unclassified Microviridae / Microvirus / unclassified Microvirus / Antarctic microvirus CAA_003_V_4	46
Viruses / Monodnaviria / Sangervirae / Phixviricota / Malgrandaviricetes / Petitvirales / Microviridae / unclassified Microviridae / Microvirus / unclassified Microvirus / Antarctic microvirus COCH21_V_SP_13	980
Viruses / Monodnaviria / Sangervirae / Phixviricota / Malgrandaviricetes / Petitvirales / Microviridae / unclassified Microviridae / Microvirus / unclassified Microvirus / Antarctic microvirus TYR_006_V_25	32
Viruses / Monodnaviria / Sangervirae / Phixviricota / Malgrandaviricetes / Petitvirales / Microviridae / unclassified Microviridae / Microvirus / unclassified Microvirus / Chicken microvirus mg4_207	40
Viruses / Monodnaviria / Sangervirae / Phixviricota / Malgrandaviricetes / Petitvirales / Microviridae / unclassified Microviridae / Microvirus / unclassified Microvirus / Chicken microvirus mg5_146	26
Viruses / Monodnaviria / Sangervirae / Phixviricota / Malgrandaviricetes / Petitvirales / Microviridae / unclassified Microviridae / Microvirus / unclassified Microvirus / Chicken microvirus mg8_109	34
Viruses / Monodnaviria / Sangervirae / Phixviricota / Malgrandaviricetes / Petitvirales / Microviridae / unclassified Microviridae / Tortoise microvirus 21	300
Viruses / Monodnaviria / Sangervirae / Phixviricota / Malgrandaviricetes / Petitvirales / Microviridae / unclassified Microviridae / Tortoise microvirus 32	192
Viruses / Monodnaviria / Sangervirae / Phixviricota / Malgrandaviricetes / Petitvirales / Microviridae / unclassified Microviridae / Tortoise microvirus 51	29
Viruses / Monodnaviria / Sangervirae / Phixviricota / Malgrandaviricetes / Petitvirales / Microviridae / unclassified Microviridae / Tortoise microvirus 89	35
Viruses / Monodnaviria / Sangervirae / Phixviricota / Malgrandaviricetes / Petitvirales / Microviridae / unclassified Microviridae / Tortoise microvirus 90	32
Viruses / Monodnaviria / Sangervirae / Phixviricota / Malgrandaviricetes / Petitvirales / Microviridae / unclassified Microviridae / robinz microvirus RP_101	144
Viruses / Monodnaviria / Sangervirae / Phixviricota / Malgrandaviricetes / Petitvirales / Microviridae / unclassified Microviridae / robinz microvirus RP_103	50
Viruses / Monodnaviria / Sangervirae / Phixviricota / Malgrandaviricetes / Petitvirales / Microviridae / unclassified Microviridae / robinz microvirus RP_145	33
Viruses / Monodnaviria / Sangervirae / Phixviricota / Malgrandaviricetes / Petitvirales / Microviridae / unclassified Microviridae / robinz microvirus RP_152	33
Viruses / Monodnaviria / Sangervirae / Phixviricota / Malgrandaviricetes / Petitvirales / Microviridae / unclassified Microviridae / robinz microvirus RP_35	399
Viruses / Monodnaviria / Sangervirae / Phixviricota / Malgrandaviricetes / Petitvirales / Microviridae / unclassified Microviridae / robinz microvirus RP_36	33
Viruses / Monodnaviria / Sangervirae / Phixviricota / Malgrandaviricetes / Petitvirales / Microviridae / unclassified Microviridae / robinz microvirus RP_44	35
Viruses / Monodnaviria / Sangervirae / Phixviricota / Malgrandaviricetes / Petitvirales / Microviridae / unclassified Microviridae / robinz microvirus RP_78	462
Viruses / Monodnaviria / Sangervirae / Phixviricota / Malgrandaviricetes / Petitvirales / Microviridae / unclassified Microviridae / robinz microvirus RP_94	50
Viruses / Monodnaviria / Sangervirae / Phixviricota / Malgrandaviricetes / Petitvirales / Microviridae / unclassified Microviridae / robinz microvirus RP_96	35
Viruses / Monodnaviria / Shotokuvirae / Cossaviricota / Quintoviricetes / Piccovirales / Parvoviridae	49
Viruses / Monodnaviria / Shotokuvirae / Cossaviricota / Quintoviricetes / Piccovirales / Parvoviridae / Densovirinae	31
Viruses / Monodnaviria / Shotokuvirae / Cossaviricota / Quintoviricetes / Piccovirales / Parvoviridae / Densovirinae / Ambidensovirus / unclassified Ambidensovirus	35
Viruses / Monodnaviria / Shotokuvirae / Cossaviricota / Quintoviricetes / Piccovirales / Parvoviridae / Densovirinae / Ambidensovirus / unclassified Ambidensovirus / Ambidensovirus sp.	31
Viruses / Monodnaviria / Shotokuvirae / Cossaviricota / Quintoviricetes / Piccovirales / Parvoviridae / Densovirinae / Ambidensovirus / unclassified Ambidensovirus / Periparus ater ambidensovirus	49
Viruses / Monodnaviria / Shotokuvirae / Cossaviricota / Quintoviricetes / Piccovirales / Parvoviridae / Densovirinae / Ambidensovirus / unclassified Ambidensovirus / Phylloscopus inornatus ambidensovirus	36
Viruses / Monodnaviria / Shotokuvirae / Cossaviricota / Quintoviricetes / Piccovirales / Parvoviridae / Densovirinae / Blattambidensovirus / Blattodean blattambidensovirus 1 / Blattella germanica densovirus 1	21
Viruses / Monodnaviria / Shotokuvirae / Cossaviricota / Quintoviricetes / Piccovirales / Parvoviridae / Densovirinae / Diciambidensovirus / Hemipteran diciambidensovirus 1 / Diaphorina citri densovirus	144
Viruses / Monodnaviria / Shotokuvirae / Cossaviricota / Quintoviricetes / Piccovirales / Parvoviridae / Densovirinae / Protoambidensovirus / Dipteran protoambidensovirus 1 / Culex pipiens densovirus	90
Viruses / Monodnaviria / Shotokuvirae / Cossaviricota / Quintoviricetes / Piccovirales / Parvoviridae / Densovirinae / unclassified Densovirinae	132
Viruses / Monodnaviria / Shotokuvirae / Cossaviricota / Quintoviricetes / Piccovirales / Parvoviridae / Densovirinae / unclassified Densovirinae / Blattella germanica densovirus-like virus	42
Viruses / Monodnaviria / Shotokuvirae / Cossaviricota / Quintoviricetes / Piccovirales / Parvoviridae / Densovirinae / unclassified Densovirinae / Culex densovirus	49
Viruses / Monodnaviria / Shotokuvirae / Cossaviricota / Quintoviricetes / Piccovirales / Parvoviridae / Densovirinae / unclassified Densovirinae / Densovirus SC444	40
Viruses / Monodnaviria / Shotokuvirae / Cossaviricota / Quintoviricetes / Piccovirales / Parvoviridae / Parvovirinae / Aveparvovirus / unclassified Aveparvovirus / Psittacidae aveparvovirus	144
Viruses / Monodnaviria / Shotokuvirae / Cossaviricota / Quintoviricetes / Piccovirales / Parvoviridae / Parvovirinae / Bocaparvovirus / Ungulate bocaparvovirus 5 / Porcine bocavirus 3	33
Viruses / Monodnaviria / Shotokuvirae / Cossaviricota / Quintoviricetes / Piccovirales / Parvoviridae / Parvovirinae / Dependoparvovirus / Anseriform dependoparvovirus 1	19
Viruses / Monodnaviria / Shotokuvirae / Cossaviricota / Quintoviricetes / Piccovirales / Parvoviridae / Parvovirinae / Dependoparvovirus / Anseriform dependoparvovirus 1 / Duck parvovirus	376
Viruses / Monodnaviria / Shotokuvirae / Cossaviricota / Quintoviricetes / Piccovirales / Parvoviridae / Parvovirinae / Dependoparvovirus / unclassified Dependoparvovirus / Adeno-associated virus	182
Viruses / Monodnaviria / Shotokuvirae / Cossaviricota / Quintoviricetes / Piccovirales / Parvoviridae / Parvovirinae / unclassified Parvovirinae / Parvovirus NIH-CQV	24
Viruses / Monodnaviria / Shotokuvirae / Cossaviricota / Quintoviricetes / Piccovirales / Parvoviridae / Parvovirinae / unclassified Parvovirinae / Parvovirus NIH-CQV / Parvo-like hybrid virus UC12	23
Viruses / Monodnaviria / Shotokuvirae / Cossaviricota / Quintoviricetes / Piccovirales / Parvoviridae / Parvovirinae / unclassified Parvovirinae / Parvovirus NIH-CQV / Parvo-like hybrid virus UC4	4554
Viruses / Monodnaviria / Shotokuvirae / Cossaviricota / Quintoviricetes / Piccovirales / Parvoviridae / unclassified Parvoviridae	22
Viruses / Monodnaviria / Shotokuvirae / Cossaviricota / Quintoviricetes / Piccovirales / Parvoviridae / unclassified Parvoviridae / Accipiter gentilis parvo-like hybrid virus	32
Viruses / Monodnaviria / Shotokuvirae / Cossaviricota / Quintoviricetes / Piccovirales / Parvoviridae / unclassified Parvoviridae / Cygnus columbianus parvo-like hybrid virus	33
Viruses / Monodnaviria / Shotokuvirae / Cossaviricota / Quintoviricetes / Piccovirales / Parvoviridae / unclassified Parvoviridae / Emberiza pusilla parvo-like hybrid virus	28
Viruses / Monodnaviria / Shotokuvirae / Cossaviricota / Quintoviricetes / Piccovirales / Parvoviridae / unclassified Parvoviridae / Forsythia suspensa parvo-like virus	28
Viruses / Monodnaviria / Shotokuvirae / Cossaviricota / Quintoviricetes / Piccovirales / Parvoviridae / unclassified Parvoviridae / Grus japonensis parvo-like hybrid virus	168
Viruses / Monodnaviria / Shotokuvirae / Cossaviricota / Quintoviricetes / Piccovirales / Parvoviridae / unclassified Parvoviridae / Grus japonensis parvoviridae sp.	31
Viruses / Monodnaviria / Shotokuvirae / Cossaviricota / Quintoviricetes / Piccovirales / Parvoviridae / unclassified Parvoviridae / Lactuca sativa parvo-like virus	32
Viruses / Monodnaviria / Shotokuvirae / Cossaviricota / Quintoviricetes / Piccovirales / Parvoviridae / unclassified Parvoviridae / Luscinia sibilans parvo-like hybrid virus	40
Viruses / Monodnaviria / Shotokuvirae / Cossaviricota / Quintoviricetes / Piccovirales / Parvoviridae / unclassified Parvoviridae / Motacilla cinerea parvo-like hybrid virus	159
Viruses / Monodnaviria / Shotokuvirae / Cossaviricota / Quintoviricetes / Piccovirales / Parvoviridae / unclassified Parvoviridae / Parvoviridae sp.	30
Viruses / Monodnaviria / Shotokuvirae / Cossaviricota / Quintoviricetes / Piccovirales / Parvoviridae / unclassified Parvoviridae / Pavo cristatus parvo-like hybrid virus	34
Viruses / Monodnaviria / Shotokuvirae / Cossaviricota / Quintoviricetes / Piccovirales / Parvoviridae / unclassified Parvoviridae / Pavo cristatus parvoviridae sp.	690
Viruses / Monodnaviria / Shotokuvirae / Cossaviricota / Quintoviricetes / Piccovirales / Parvoviridae / unclassified Parvoviridae / Phoenicopteridae parvo-like hybrid virus	345
Viruses / Monodnaviria / Shotokuvirae / Cossaviricota / Quintoviricetes / Piccovirales / Parvoviridae / unclassified Parvoviridae / Phoenicopterus roseus parvo-like hybrid virus	35
Viruses / Monodnaviria / Shotokuvirae / Cossaviricota / Quintoviricetes / Piccovirales / Parvoviridae / unclassified Parvoviridae / Phylloscopus fuscatus parvoviridae sp.	36
Viruses / Monodnaviria / Shotokuvirae / Cossaviricota / Quintoviricetes / Piccovirales / Parvoviridae / unclassified Parvoviridae / Phylloscopus proregulus parvoviridae sp.	2457
Viruses / Monodnaviria / Shotokuvirae / Cossaviricota / Quintoviricetes / Piccovirales / Parvoviridae / unclassified Parvoviridae / Psittacidae parvo-like hybrid virus	96
Viruses / Monodnaviria / Shotokuvirae / Cossaviricota / Quintoviricetes / Piccovirales / Parvoviridae / unclassified Parvoviridae / Psittacidae parvoviridae sp.	15
Viruses / Monodnaviria / Shotokuvirae / Cossaviricota / Quintoviricetes / Piccovirales / Parvoviridae / unclassified Parvoviridae / Trichosanthes kirilowii parvo-like virus	20
Viruses / Monodnaviria / Shotokuvirae / Cressdnaviricota	35
Viruses / Monodnaviria / Shotokuvirae / Cressdnaviricota / Arfiviricetes / Baphyvirales / Bacilladnaviridae / Bacilladnavirus / unclassified Bacilladnavirus / Bacilladnavirus sp.	400
Viruses / Monodnaviria / Shotokuvirae / Cressdnaviricota / Arfiviricetes / Baphyvirales / Bacilladnaviridae / Protobacilladnavirus / Marine protobacilladnavirus 1 / Bacillariodnavirus LDMD-2013	150
Viruses / Monodnaviria / Shotokuvirae / Cressdnaviricota / Arfiviricetes / Baphyvirales / Bacilladnaviridae / unclassified Bacilladnaviridae / Avonheates virus SG_479	938
Viruses / Monodnaviria / Shotokuvirae / Cressdnaviricota / Arfiviricetes / Baphyvirales / Bacilladnaviridae / unclassified Bacilladnaviridae / Avonheates virus SG_924	31
Viruses / Monodnaviria / Shotokuvirae / Cressdnaviricota / Arfiviricetes / Cirlivirales / Circoviridae	21
Viruses / Monodnaviria / Shotokuvirae / Cressdnaviricota / Arfiviricetes / Cirlivirales / Circoviridae / Circovirus / Beak and feather disease virus	25
Viruses / Monodnaviria / Shotokuvirae / Cressdnaviricota / Arfiviricetes / Cirlivirales / Circoviridae / Circovirus / Gull circovirus	36
Viruses / Monodnaviria / Shotokuvirae / Cressdnaviricota / Arfiviricetes / Cirlivirales / Circoviridae / Circovirus / Porcine circovirus 4	33
Viruses / Monodnaviria / Shotokuvirae / Cressdnaviricota / Arfiviricetes / Cirlivirales / Circoviridae / Circovirus / Zebra finch circovirus	924
Viruses / Monodnaviria / Shotokuvirae / Cressdnaviricota / Arfiviricetes / Cirlivirales / Circoviridae / Circovirus / unclassified Circovirus / Acartia tonsa copepod circovirus	47
Viruses / Monodnaviria / Shotokuvirae / Cressdnaviricota / Arfiviricetes / Cirlivirales / Circoviridae / Circovirus / unclassified Circovirus / Asterias forbesi associated circular virus	34
Viruses / Monodnaviria / Shotokuvirae / Cressdnaviricota / Arfiviricetes / Cirlivirales / Circoviridae / Circovirus / unclassified Circovirus / Bat associated circovirus	26
Viruses / Monodnaviria / Shotokuvirae / Cressdnaviricota / Arfiviricetes / Cirlivirales / Circoviridae / Circovirus / unclassified Circovirus / Bat circovirus	15
Viruses / Monodnaviria / Shotokuvirae / Cressdnaviricota / Arfiviricetes / Cirlivirales / Circoviridae / Circovirus / unclassified Circovirus / Bat circovirus ZS/Yunnan-China/2009	33
Viruses / Monodnaviria / Shotokuvirae / Cressdnaviricota / Arfiviricetes / Cirlivirales / Circoviridae / Circovirus / unclassified Circovirus / Circovirus sp.	41
Viruses / Monodnaviria / Shotokuvirae / Cressdnaviricota / Arfiviricetes / Cirlivirales / Circoviridae / Circovirus / unclassified Circovirus / European bee-eater circovirus	43
Viruses / Monodnaviria / Shotokuvirae / Cressdnaviricota / Arfiviricetes / Cirlivirales / Circoviridae / Circovirus / unclassified Circovirus / Fur seal circovirus	49
Viruses / Monodnaviria / Shotokuvirae / Cressdnaviricota / Arfiviricetes / Cirlivirales / Circoviridae / Circovirus / unclassified Circovirus / Giant panda circovirus 1	32
Viruses / Monodnaviria / Shotokuvirae / Cressdnaviricota / Arfiviricetes / Cirlivirales / Circoviridae / Circovirus / unclassified Circovirus / Molossus molossus associated circovirus 4	36
Viruses / Monodnaviria / Shotokuvirae / Cressdnaviricota / Arfiviricetes / Cirlivirales / Circoviridae / Circovirus / unclassified Circovirus / Red panda circovirus 1	40
Viruses / Monodnaviria / Shotokuvirae / Cressdnaviricota / Arfiviricetes / Cirlivirales / Circoviridae / Circovirus / unclassified Circovirus / Red panda circovirus 3	36
Viruses / Monodnaviria / Shotokuvirae / Cressdnaviricota / Arfiviricetes / Cirlivirales / Circoviridae / Circovirus / unclassified Circovirus / Red panda circovirus 4	35
Viruses / Monodnaviria / Shotokuvirae / Cressdnaviricota / Arfiviricetes / Cirlivirales / Circoviridae / Circovirus / unclassified Circovirus / Sichuan mosquito circovirus 1	38
Viruses / Monodnaviria / Shotokuvirae / Cressdnaviricota / Arfiviricetes / Cirlivirales / Circoviridae / Circovirus / unclassified Circovirus / Sichuan mosquito circovirus 3	30
Viruses / Monodnaviria / Shotokuvirae / Cressdnaviricota / Arfiviricetes / Cirlivirales / Circoviridae / Cyclovirus / Bat associated cyclovirus 14 / Pacific flying fox associated cyclovirus-1	39
Viruses / Monodnaviria / Shotokuvirae / Cressdnaviricota / Arfiviricetes / Cirlivirales / Circoviridae / Cyclovirus / Dragonfly associated cyclovirus 4 / Bat circovirus ZS/China/2011	39
Viruses / Monodnaviria / Shotokuvirae / Cressdnaviricota / Arfiviricetes / Cirlivirales / Circoviridae / Cyclovirus / Human associated cyclovirus 12 / Indian encephalitis associated cyclovirus	22
Viruses / Monodnaviria / Shotokuvirae / Cressdnaviricota / Arfiviricetes / Cirlivirales / Circoviridae / Cyclovirus / unclassified Cyclovirus / Chifec virus UA15_517	34
Viruses / Monodnaviria / Shotokuvirae / Cressdnaviricota / Arfiviricetes / Cirlivirales / Circoviridae / environmental samples / Circoviridae 10 LDMD-2013	33
Viruses / Monodnaviria / Shotokuvirae / Cressdnaviricota / Arfiviricetes / Cirlivirales / Circoviridae / environmental samples / Circoviridae 14 LDMD-2013	550
Viruses / Monodnaviria / Shotokuvirae / Cressdnaviricota / Arfiviricetes / Cirlivirales / Circoviridae / environmental samples / Circoviridae 19 LDMD-2013	38
Viruses / Monodnaviria / Shotokuvirae / Cressdnaviricota / Arfiviricetes / Cirlivirales / Circoviridae / environmental samples / Circoviridae 21 LDMD-2013	50
Viruses / Monodnaviria / Shotokuvirae / Cressdnaviricota / Arfiviricetes / Cirlivirales / Circoviridae / environmental samples / Circoviridae 3 LDMD-2013	1100
Viruses / Monodnaviria / Shotokuvirae / Cressdnaviricota / Arfiviricetes / Cirlivirales / Circoviridae / environmental samples / Circoviridae LDMD-2013a / Circoviridae 5 LDMD-2013	33
Viruses / Monodnaviria / Shotokuvirae / Cressdnaviricota / Arfiviricetes / Cirlivirales / Circoviridae / environmental samples / Circoviridae LDMD-2013b	40
Viruses / Monodnaviria / Shotokuvirae / Cressdnaviricota / Arfiviricetes / Cirlivirales / Circoviridae / unclassified Circoviridae	32
Viruses / Monodnaviria / Shotokuvirae / Cressdnaviricota / Arfiviricetes / Cirlivirales / Circoviridae / unclassified Circoviridae / Avon-Heathcote Estuary associated circular virus 1	49
Viruses / Monodnaviria / Shotokuvirae / Cressdnaviricota / Arfiviricetes / Cirlivirales / Circoviridae / unclassified Circoviridae / Avon-Heathcote Estuary associated circular virus 14	356
Viruses / Monodnaviria / Shotokuvirae / Cressdnaviricota / Arfiviricetes / Cirlivirales / Circoviridae / unclassified Circoviridae / Avon-Heathcote Estuary associated circular virus 15	20
Viruses / Monodnaviria / Shotokuvirae / Cressdnaviricota / Arfiviricetes / Cirlivirales / Circoviridae / unclassified Circoviridae / Avon-Heathcote Estuary associated circular virus 3	38
Viruses / Monodnaviria / Shotokuvirae / Cressdnaviricota / Arfiviricetes / Cirlivirales / Circoviridae / unclassified Circoviridae / Chicken circovirus SDWF	42
Viruses / Monodnaviria / Shotokuvirae / Cressdnaviricota / Arfiviricetes / Cirlivirales / Circoviridae / unclassified Circoviridae / Ciconia boyciana Circoviridae sp.	574
Viruses / Monodnaviria / Shotokuvirae / Cressdnaviricota / Arfiviricetes / Cirlivirales / Circoviridae / unclassified Circoviridae / Circoviridae sp.	1080
Viruses / Monodnaviria / Shotokuvirae / Cressdnaviricota / Arfiviricetes / Cirlivirales / Circoviridae / unclassified Circoviridae / Circovirus-like genome DCCV-11	1120
Viruses / Monodnaviria / Shotokuvirae / Cressdnaviricota / Arfiviricetes / Cirlivirales / Circoviridae / unclassified Circoviridae / Circovirus-like genome DCCV-13	612
Viruses / Monodnaviria / Shotokuvirae / Cressdnaviricota / Arfiviricetes / Cirlivirales / Circoviridae / unclassified Circoviridae / Circovirus-like genome DCCV-2	34
Viruses / Monodnaviria / Shotokuvirae / Cressdnaviricota / Arfiviricetes / Cirlivirales / Circoviridae / unclassified Circoviridae / Circovirus-like genome DCCV-4	35
Viruses / Monodnaviria / Shotokuvirae / Cressdnaviricota / Arfiviricetes / Cirlivirales / Circoviridae / unclassified Circoviridae / Circovirus-like genome DCCV-7	30
Viruses / Monodnaviria / Shotokuvirae / Cressdnaviricota / Arfiviricetes / Cirlivirales / Circoviridae / unclassified Circoviridae / Circovirus-like genome DCCV-8	47
Viruses / Monodnaviria / Shotokuvirae / Cressdnaviricota / Arfiviricetes / Cirlivirales / Circoviridae / unclassified Circoviridae / Circovirus-like genome DHCV-1	39
Viruses / Monodnaviria / Shotokuvirae / Cressdnaviricota / Arfiviricetes / Cirlivirales / Circoviridae / unclassified Circoviridae / Circovirus-like genome DHCV-2	32
Viruses / Monodnaviria / Shotokuvirae / Cressdnaviricota / Arfiviricetes / Cirlivirales / Circoviridae / unclassified Circoviridae / Fiddler Crab associated circular virus	50
Viruses / Monodnaviria / Shotokuvirae / Cressdnaviricota / Arfiviricetes / Cirlivirales / Circoviridae / unclassified Circoviridae / Fringilla montifringilla Circoviridae sp.	19
Viruses / Monodnaviria / Shotokuvirae / Cressdnaviricota / Arfiviricetes / Cirlivirales / Circoviridae / unclassified Circoviridae / Hermit crab associated circular virus	45
Viruses / Monodnaviria / Shotokuvirae / Cressdnaviricota / Arfiviricetes / Cirlivirales / Circoviridae / unclassified Circoviridae / Humpback whale blow-associated circo-like virus 1	38
Viruses / Monodnaviria / Shotokuvirae / Cressdnaviricota / Arfiviricetes / Cirlivirales / Circoviridae / unclassified Circoviridae / Humpback whale blow-associated circo-like virus 2	46
Viruses / Monodnaviria / Shotokuvirae / Cressdnaviricota / Arfiviricetes / Cirlivirales / Circoviridae / unclassified Circoviridae / Marine snail associated circular virus	38
Viruses / Monodnaviria / Shotokuvirae / Cressdnaviricota / Arfiviricetes / Cirlivirales / Circoviridae / unclassified Circoviridae / Palaemonetes kadiakensis Mississippi grass shrimp associated circular virus	40
Viruses / Monodnaviria / Shotokuvirae / Cressdnaviricota / Arfiviricetes / Cirlivirales / Circoviridae / unclassified Circoviridae / Pleurochrysis carterae circular virus	36
Viruses / Monodnaviria / Shotokuvirae / Cressdnaviricota / Arfiviricetes / Cirlivirales / Circoviridae / unclassified Circoviridae / Wastewater CRESS DNA virus 3	18
Viruses / Monodnaviria / Shotokuvirae / Cressdnaviricota / Arfiviricetes / Cremevirales / Smacoviridae / unclassified Smacoviridae / Smacoviridae sp.	43
Viruses / Monodnaviria / Shotokuvirae / Cressdnaviricota / Arfiviricetes / Mulpavirales / Nanoviridae / Babuvirus / Banana bunchy top virus	30
Viruses / Monodnaviria / Shotokuvirae / Cressdnaviricota / Arfiviricetes / Mulpavirales / Nanoviridae / Nanovirus	43
Viruses / Monodnaviria / Shotokuvirae / Cressdnaviricota / Repensiviricetes / Geplafuvirales / Geminiviridae	17
Viruses / Monodnaviria / Shotokuvirae / Cressdnaviricota / Repensiviricetes / Geplafuvirales / Geminiviridae / Begomovirus	47
Viruses / Monodnaviria / Shotokuvirae / Cressdnaviricota / Repensiviricetes / Geplafuvirales / Geminiviridae / Begomovirus / Blainvillea yellow spot virus	41
Viruses / Monodnaviria / Shotokuvirae / Cressdnaviricota / Repensiviricetes / Geplafuvirales / Geminiviridae / Begomovirus / Clerodendron yellow mosaic virus	504
Viruses / Monodnaviria / Shotokuvirae / Cressdnaviricota / Repensiviricetes / Geplafuvirales / Geminiviridae / Begomovirus / Tobacco leaf curl Comoros virus	49
Viruses / Monodnaviria / Shotokuvirae / Cressdnaviricota / Repensiviricetes / Geplafuvirales / Geminiviridae / Begomovirus / Tomato mottle leaf curl virus	50
Viruses / Monodnaviria / Shotokuvirae / Cressdnaviricota / Repensiviricetes / Geplafuvirales / Geminiviridae / Capulavirus / Alfalfa leaf curl virus	30
Viruses / Monodnaviria / Shotokuvirae / Cressdnaviricota / Repensiviricetes / Geplafuvirales / Geminiviridae / Eragrovirus / Eragrostis curvula streak virus	40
Viruses / Monodnaviria / Shotokuvirae / Cressdnaviricota / Repensiviricetes / Geplafuvirales / Geminiviridae / Mastrevirus	17
Viruses / Monodnaviria / Shotokuvirae / Cressdnaviricota / Repensiviricetes / Geplafuvirales / Geminiviridae / Mastrevirus / Switchgrass mosaic-associated virus	54
Viruses / Monodnaviria / Shotokuvirae / Cressdnaviricota / Repensiviricetes / Geplafuvirales / Geminiviridae / Mastrevirus / unclassified Mastrevirus / Nymphoides mastrevirus A	45
Viruses / Monodnaviria / Shotokuvirae / Cressdnaviricota / Repensiviricetes / Geplafuvirales / Geminiviridae / Mulberry mosaic dwarf associated virus	345
Viruses / Monodnaviria / Shotokuvirae / Cressdnaviricota / Repensiviricetes / Geplafuvirales / Genomoviridae	44
Viruses / Monodnaviria / Shotokuvirae / Cressdnaviricota / Repensiviricetes / Geplafuvirales / Genomoviridae / Gemycircularvirus / Gemycircularvirus chicas1 / Chicken associated gemycircularvirus 1 / Faeces associated gemycircularvirus 20	48
Viruses / Monodnaviria / Shotokuvirae / Cressdnaviricota / Repensiviricetes / Geplafuvirales / Genomoviridae / Gemycircularvirus / Gemycircularvirus erati1 / Giant house spider associated circular virus 1	34
Viruses / Monodnaviria / Shotokuvirae / Cressdnaviricota / Repensiviricetes / Geplafuvirales / Genomoviridae / Gemycircularvirus / Gemycircularvirus furse1 / Fur seal associated gemycircularvirus 1	27
Viruses / Monodnaviria / Shotokuvirae / Cressdnaviricota / Repensiviricetes / Geplafuvirales / Genomoviridae / Gemycircularvirus / Gemycircularvirus odona1 / Odonata associated gemycircularvirus 1	49
Viruses / Monodnaviria / Shotokuvirae / Cressdnaviricota / Repensiviricetes / Geplafuvirales / Genomoviridae / Gemycircularvirus / Gemycircularvirus sewopo2 / Sewage derived gemycircularvirus 2	27
Viruses / Monodnaviria / Shotokuvirae / Cressdnaviricota / Repensiviricetes / Geplafuvirales / Genomoviridae / Gemyduguivirus / Gemyduguivirus draga1 / Dragonfly associated gemyduguivirus 1 / Dragonfly-associated circular virus 3	33
Viruses / Monodnaviria / Shotokuvirae / Cressdnaviricota / Repensiviricetes / Geplafuvirales / Genomoviridae / Gemykibivirus / Gemykibivirus bemta1 / Bemisia-associated genomovirus NfO	48
Viruses / Monodnaviria / Shotokuvirae / Cressdnaviricota / Repensiviricetes / Geplafuvirales / Genomoviridae / Gemykibivirus / Gemykibivirus draga1 / Dragonfly associated gemykibivirus 1	49
Viruses / Monodnaviria / Shotokuvirae / Cressdnaviricota / Repensiviricetes / Geplafuvirales / Genomoviridae / Gemykibivirus / Gemykibivirus galga3 / Chicken genomovirus mg4_1218	32
Viruses / Monodnaviria / Shotokuvirae / Cressdnaviricota / Repensiviricetes / Geplafuvirales / Genomoviridae / Gemykibivirus / unclassified Gemykibivirus / Bat associated gemykibivirus 2	34
Viruses / Monodnaviria / Shotokuvirae / Cressdnaviricota / Repensiviricetes / Geplafuvirales / Genomoviridae / Gemykolovirus / Gemykolovirus lepam1 / Alces alces faeces associated genomovirus MP68	19
Viruses / Monodnaviria / Shotokuvirae / Cressdnaviricota / Repensiviricetes / Geplafuvirales / Genomoviridae / unclassified Genomoviridae	32
Viruses / Monodnaviria / Shotokuvirae / Cressdnaviricota / Repensiviricetes / Geplafuvirales / Genomoviridae / unclassified Genomoviridae / Emberiza rustica Genomoviridae sp.	34
Viruses / Monodnaviria / Shotokuvirae / Cressdnaviricota / Repensiviricetes / Geplafuvirales / Genomoviridae / unclassified Genomoviridae / Emberiza spodocephala Genomoviridae sp.	29
Viruses / Monodnaviria / Shotokuvirae / Cressdnaviricota / Repensiviricetes / Geplafuvirales / Genomoviridae / unclassified Genomoviridae / Genomoviridae sp.	26
Viruses / Monodnaviria / Shotokuvirae / Cressdnaviricota / Repensiviricetes / Geplafuvirales / Genomoviridae / unclassified Genomoviridae / Phoenicurus auroreus Genomoviridae sp.	22
Viruses / Monodnaviria / Shotokuvirae / Cressdnaviricota / Repensiviricetes / Geplafuvirales / Genomoviridae / unclassified Genomoviridae / finch CRESS-DNA virus	226
Viruses / Monodnaviria / Shotokuvirae / Cressdnaviricota / unclassified Cressdnaviricota	108
Viruses / Monodnaviria / Shotokuvirae / Cressdnaviricota / unclassified Cressdnaviricota / Antarctic virus 6_I_APBOOTsw001Ad	24
Viruses / Monodnaviria / Shotokuvirae / Cressdnaviricota / unclassified Cressdnaviricota / Arizlama virus	846
Viruses / Monodnaviria / Shotokuvirae / Cressdnaviricota / unclassified Cressdnaviricota / CRESS viruses	35
Viruses / Monodnaviria / Shotokuvirae / Cressdnaviricota / unclassified Cressdnaviricota / CRESS viruses / Brassica caulorapa CRESS virus	981
Viruses / Monodnaviria / Shotokuvirae / Cressdnaviricota / unclassified Cressdnaviricota / CRESS viruses / CRESS virus sp.	360
Viruses / Monodnaviria / Shotokuvirae / Cressdnaviricota / unclassified Cressdnaviricota / CRESS viruses / CRESS virus sp. ct0Vt4	24
Viruses / Monodnaviria / Shotokuvirae / Cressdnaviricota / unclassified Cressdnaviricota / CRESS viruses / CRESS virus sp. ctYls24	47
Viruses / Monodnaviria / Shotokuvirae / Cressdnaviricota / unclassified Cressdnaviricota / CRESS viruses / CRESS virus sp. cta0f7	2613
Viruses / Monodnaviria / Shotokuvirae / Cressdnaviricota / unclassified Cressdnaviricota / CRESS viruses / CRESS virus sp. ctczB4	42
Viruses / Monodnaviria / Shotokuvirae / Cressdnaviricota / unclassified Cressdnaviricota / CRESS viruses / CRESS virus sp. cte1G3	32
Viruses / Monodnaviria / Shotokuvirae / Cressdnaviricota / unclassified Cressdnaviricota / CRESS viruses / CRESS virus sp. ctf7a5	36
Viruses / Monodnaviria / Shotokuvirae / Cressdnaviricota / unclassified Cressdnaviricota / CRESS viruses / CRESS virus sp. ctpVY4	36
Viruses / Monodnaviria / Shotokuvirae / Cressdnaviricota / unclassified Cressdnaviricota / CRESS viruses / CRESS virus sp. ctwD22	52
Viruses / Monodnaviria / Shotokuvirae / Cressdnaviricota / unclassified Cressdnaviricota / CRESS viruses / Forsythia suspensa CRESS virus	12960
Viruses / Monodnaviria / Shotokuvirae / Cressdnaviricota / unclassified Cressdnaviricota / CRESS viruses / Kummerowia striata CRESS virus	1080
Viruses / Monodnaviria / Shotokuvirae / Cressdnaviricota / unclassified Cressdnaviricota / CRESS viruses / Lactuca sativa CRESS virus	42
Viruses / Monodnaviria / Shotokuvirae / Cressdnaviricota / unclassified Cressdnaviricota / CRESS viruses / Trichosanthes kirilowii CRESS virus	36
Viruses / Monodnaviria / Shotokuvirae / Cressdnaviricota / unclassified Cressdnaviricota / Chaetfec virus UA24_2340	98
Viruses / Monodnaviria / Shotokuvirae / Cressdnaviricota / unclassified Cressdnaviricota / Chicken proventriculitis-associated circular virus 4	94
Viruses / Monodnaviria / Shotokuvirae / Cressdnaviricota / unclassified Cressdnaviricota / Chrysolophus pictus CRESS-DNA-virus sp.	25
Viruses / Monodnaviria / Shotokuvirae / Cressdnaviricota / unclassified Cressdnaviricota / Ciconia boyciana CRESS-DNA-virus sp.	38
Viruses / Monodnaviria / Shotokuvirae / Cressdnaviricota / unclassified Cressdnaviricota / Cressdnaviricota sp.	41
Viruses / Monodnaviria / Shotokuvirae / Cressdnaviricota / unclassified Cressdnaviricota / Cygnus columbianus CRESS-DNA-virus sp.	29
Viruses / Monodnaviria / Shotokuvirae / Cressdnaviricota / unclassified Cressdnaviricota / Fringilla montifringilla CRESS-DNA-virus sp.	102
Viruses / Monodnaviria / Shotokuvirae / Cressdnaviricota / unclassified Cressdnaviricota / Giardia-associated CRESS DNA virus 4	62
Viruses / Monodnaviria / Shotokuvirae / Cressdnaviricota / unclassified Cressdnaviricota / Grus japonensis CRESS-DNA-virus sp.	38
Viruses / Monodnaviria / Shotokuvirae / Cressdnaviricota / unclassified Cressdnaviricota / Grus monacha CRESS-DNA-virus sp.	40
Viruses / Monodnaviria / Shotokuvirae / Cressdnaviricota / unclassified Cressdnaviricota / Lorikeet CRESS-DNA-virus sp.	37
Viruses / Monodnaviria / Shotokuvirae / Cressdnaviricota / unclassified Cressdnaviricota / Luscinia cyane CRESS-DNA-virus sp.	46
Viruses / Monodnaviria / Shotokuvirae / Cressdnaviricota / unclassified Cressdnaviricota / Lutraria rhynchaena circular ssDNA virus	36
Viruses / Monodnaviria / Shotokuvirae / Cressdnaviricota / unclassified Cressdnaviricota / Molossus molossus associated CRESS DNA virus	24
Viruses / Monodnaviria / Shotokuvirae / Cressdnaviricota / unclassified Cressdnaviricota / Motacilla cinerea CRESS-DNA-virus sp.	31
Viruses / Monodnaviria / Shotokuvirae / Cressdnaviricota / unclassified Cressdnaviricota / Nandayus nenday CRESS-DNA-virus sp.	160
Viruses / Monodnaviria / Shotokuvirae / Cressdnaviricota / unclassified Cressdnaviricota / Prunella montanella CRESS-DNA-virus sp.	49
Viruses / Monodnaviria / Shotokuvirae / Cressdnaviricota / unclassified Cressdnaviricota / Red panda feces-associated circular DNA virus 10	42
Viruses / Monodnaviria / Shotokuvirae / Cressdnaviricota / unclassified Cressdnaviricota / Red panda feces-associated circular DNA virus 15	42
Viruses / Monodnaviria / Shotokuvirae / Cressdnaviricota / unclassified Cressdnaviricota / Red panda feces-associated circular DNA virus 19	32
Viruses / Monodnaviria / Shotokuvirae / Cressdnaviricota / unclassified Cressdnaviricota / Red-eared slider associated circular DNA molecule	536
Viruses / Monodnaviria / Shotokuvirae / Cressdnaviricota / unclassified Cressdnaviricota / Syrmaticus reevesii CRESS-DNA-virus sp.	49
Viruses / Monodnaviria / Shotokuvirae / Cressdnaviricota / unclassified Cressdnaviricota / Turdus hortulorum CRESS-DNA-virus sp.	27
Viruses / Monodnaviria / Shotokuvirae / Cressdnaviricota / unclassified Cressdnaviricota / Turdus naumanni CRESS-DNA-virus sp.	50
Viruses / Naldaviricetes / Lefavirales / Baculoviridae / Betabaculovirus / Cryptophlebia leucotreta granulovirus	37
Viruses / Naldaviricetes / Lefavirales / Nudiviridae / Alphanudivirus	35
Viruses / Naldaviricetes / Lefavirales / Nudiviridae / Alphanudivirus / Drosophila melanogaster nudivirus B / Tomelloso virus	26
Viruses / Riboviria / Orthornavirae / Birnaviridae / Avibirnavirus / Infectious bursal disease virus	42
Viruses / Riboviria / Orthornavirae / Birnaviridae / Entomobirnavirus / unclassified Entomobirnavirus / Port Bolivar virus	462
Viruses / Riboviria / Orthornavirae / Birnaviridae / unclassified Birnaviridae	37
Viruses / Riboviria / Orthornavirae / Birnaviridae / unclassified Birnaviridae / Rotifer birnavirus strain Palavas	49
Viruses / Riboviria / Orthornavirae / Duplornaviricota / Chrymotiviricetes / Ghabrivirales / Totiviridae	31
Viruses / Riboviria / Orthornavirae / Duplornaviricota / Chrymotiviricetes / Ghabrivirales / Totiviridae / Totivirus / unclassified Totivirus / Erysiphales associated totivirus 11	40
Viruses / Riboviria / Orthornavirae / Duplornaviricota / Chrymotiviricetes / Ghabrivirales / Totiviridae / Totivirus / unclassified Totivirus / Erysiphales associated totivirus 3	37
Viruses / Riboviria / Orthornavirae / Duplornaviricota / Chrymotiviricetes / Ghabrivirales / Totiviridae / Totivirus / unclassified Totivirus / Hangzhou totivirus 4	38
Viruses / Riboviria / Orthornavirae / Duplornaviricota / Chrymotiviricetes / Ghabrivirales / Totiviridae / Victorivirus / Rosellinia necatrix victorivirus 1	320
Viruses / Riboviria / Orthornavirae / Duplornaviricota / Chrymotiviricetes / Ghabrivirales / Totiviridae / Victorivirus / unclassified Victorivirus / Erysiphe necator associated victorivirus 1	20
Viruses / Riboviria / Orthornavirae / Duplornaviricota / Chrymotiviricetes / Ghabrivirales / Totiviridae / Victorivirus / unclassified Victorivirus / Sclerotinia sclerotiorum victorivirus 1	49
Viruses / Riboviria / Orthornavirae / Duplornaviricota / Chrymotiviricetes / Ghabrivirales / Totiviridae / unclassified Totiviridae	2101
Viruses / Riboviria / Orthornavirae / Duplornaviricota / Chrymotiviricetes / Ghabrivirales / Totiviridae / unclassified Totiviridae / Delisea pulchra totivirus IndA	31
Viruses / Riboviria / Orthornavirae / Duplornaviricota / Chrymotiviricetes / Ghabrivirales / Totiviridae / unclassified Totiviridae / Diatom colony associated dsRNA virus 11	49
Viruses / Riboviria / Orthornavirae / Duplornaviricota / Chrymotiviricetes / Ghabrivirales / Totiviridae / unclassified Totiviridae / Diatom colony associated dsRNA virus 4 genome type B	20
Viruses / Riboviria / Orthornavirae / Duplornaviricota / Chrymotiviricetes / Ghabrivirales / Totiviridae / unclassified Totiviridae / Diatom colony associated dsRNA virus 5	114
Viruses / Riboviria / Orthornavirae / Duplornaviricota / Chrymotiviricetes / Ghabrivirales / Totiviridae / unclassified Totiviridae / Diatom colony associated dsRNA virus 7	34
Viruses / Riboviria / Orthornavirae / Duplornaviricota / Chrymotiviricetes / Ghabrivirales / Totiviridae / unclassified Totiviridae / Diatom colony associated virus-Like RNA Segment 4	40
Viruses / Riboviria / Orthornavirae / Duplornaviricota / Chrymotiviricetes / Ghabrivirales / Totiviridae / unclassified Totiviridae / Diatom colony associated virus-Like RNA Segment 6	64
Viruses / Riboviria / Orthornavirae / Duplornaviricota / Chrymotiviricetes / Ghabrivirales / Totiviridae / unclassified Totiviridae / Diatom totivirus 1	288
Viruses / Riboviria / Orthornavirae / Duplornaviricota / Chrymotiviricetes / Ghabrivirales / Totiviridae / unclassified Totiviridae / Helianthus annus leaf-associated totivirus 13	140
Viruses / Riboviria / Orthornavirae / Duplornaviricota / Chrymotiviricetes / Ghabrivirales / Totiviridae / unclassified Totiviridae / Laestrygon toti-like virus	440
Viruses / Riboviria / Orthornavirae / Duplornaviricota / Chrymotiviricetes / Ghabrivirales / Totiviridae / unclassified Totiviridae / Mucor hiemalis virus 3	847
Viruses / Riboviria / Orthornavirae / Duplornaviricota / Chrymotiviricetes / Ghabrivirales / Totiviridae / unclassified Totiviridae / Pericornia byssoides totivirus 1	48
Viruses / Riboviria / Orthornavirae / Duplornaviricota / Chrymotiviricetes / Ghabrivirales / Totiviridae / unclassified Totiviridae / Plasmopara viticola lesion associated toti 3	292
Viruses / Riboviria / Orthornavirae / Duplornaviricota / Chrymotiviricetes / Ghabrivirales / Totiviridae / unclassified Totiviridae / Plasmopara viticola lesion associated totivirus-like 1	2540
Viruses / Riboviria / Orthornavirae / Duplornaviricota / Chrymotiviricetes / Ghabrivirales / Totiviridae / unclassified Totiviridae / Red algae totivirus 1	28
Viruses / Riboviria / Orthornavirae / Duplornaviricota / Chrymotiviricetes / Ghabrivirales / Totiviridae / unclassified Totiviridae / Soybean thrips-associated totivirus 1	38
Viruses / Riboviria / Orthornavirae / Duplornaviricota / Chrymotiviricetes / Ghabrivirales / Totiviridae / unclassified Totiviridae / Torulaspora delbrueckii virus LA	175
Viruses / Riboviria / Orthornavirae / Duplornaviricota / Chrymotiviricetes / Ghabrivirales / Totiviridae / unclassified Totiviridae / Totiviridae sp.	1356
Viruses / Riboviria / Orthornavirae / Duplornaviricota / Chrymotiviricetes / Ghabrivirales / Totiviridae / unclassified Totiviridae / Umbelopsis ramanniana virus 2	49
Viruses / Riboviria / Orthornavirae / Duplornaviricota / Resentoviricetes / Reovirales / Reoviridae / Sedoreovirinae / Seadornavirus / Kadipiro virus	25
Viruses / Riboviria / Orthornavirae / Duplornaviricota / Vidaverviricetes / Mindivirales / Cystoviridae / unclassified Cystoviridae / Cystoviridae sp.	34
Viruses / Riboviria / Orthornavirae / Kitrinoviricota / Flasuviricetes / Amarillovirales / Flaviviridae / unclassified Flaviviridae / Mogiana tick virus / Jingmen tick virus	18
Viruses / Riboviria / Orthornavirae / Kitrinoviricota / Tolucaviricetes / Tolivirales / Tombusviridae / Calvusvirinae / Umbravirus / Carrot mottle virus	30
Viruses / Riboviria / Orthornavirae / Kitrinoviricota / Tolucaviricetes / Tolivirales / Tombusviridae / Procedovirinae / Pelarspovirus / Pelargonium chlorotic ring pattern virus	26
Viruses / Riboviria / Orthornavirae / Kitrinoviricota / Tolucaviricetes / Tolivirales / Tombusviridae / unclassified Tombusviridae / Barns Ness breadcrumb sponge tombus-like virus 4	37
Viruses / Riboviria / Orthornavirae / Kitrinoviricota / Tolucaviricetes / Tolivirales / Tombusviridae / unclassified Tombusviridae / Tombusviridae sp.	198
Viruses / Riboviria / Orthornavirae / Lenarviricota / Amabiliviricetes / Wolframvirales / Narnaviridae / unclassified Narnaviridae / Narnaviridae sp.	42
Viruses / Riboviria / Orthornavirae / Lenarviricota / Howeltoviricetes / Cryppavirales / Mitoviridae / Mitovirus / unclassified Mitovirus / Erysiphales associated mitovirus 1	30
Viruses / Riboviria / Orthornavirae / Lenarviricota / Leviviricetes / Levivirales / Leviviridae / unclassified Leviviridae / Leviviridae sp.	28
Viruses / Riboviria / Orthornavirae / Pisuviricota / Duplopiviricetes / Durnavirales / Amalgaviridae / Zybavirus / unclassified Zybavirus / Xisha Islands zybavirus	45
Viruses / Riboviria / Orthornavirae / Pisuviricota / Duplopiviricetes / Durnavirales / Partitiviridae / unclassified Partitiviridae / Botrytis cinerea partitivirus 2	102
Viruses / Riboviria / Orthornavirae / Pisuviricota / Duplopiviricetes / Durnavirales / Partitiviridae / unclassified Partitiviridae / Sarcosphaera coronaria partitivirus	49
Viruses / Riboviria / Orthornavirae / Pisuviricota / Pisoniviricetes / Nidovirales / Arnidovirineae / Arteriviridae	50
Viruses / Riboviria / Orthornavirae / Pisuviricota / Pisoniviricetes / Nidovirales / Arnidovirineae / Arteriviridae / unclassified Arteriviridae / Porcine reproductive and respiratory syndrome virus	37
Viruses / Riboviria / Orthornavirae / Pisuviricota / Pisoniviricetes / Picornavirales / Marnaviridae / unclassified Marnaviridae / Marnaviridae sp.	104
Viruses / Riboviria / Orthornavirae / Pisuviricota / Pisoniviricetes / Picornavirales / Picornaviridae	21
Viruses / Riboviria / Orthornavirae / Pisuviricota / Pisoniviricetes / Picornavirales / unclassified Picornavirales / Barns Ness breadcrumb sponge aquatic picorna-like virus 4	39
Viruses / Riboviria / Orthornavirae / Pisuviricota / Pisoniviricetes / Picornavirales / unclassified Picornavirales / Biomphalaria pfeifferi virus 3	43
Viruses / Riboviria / Orthornavirae / Pisuviricota / Pisoniviricetes / Picornavirales / unclassified Picornavirales / Blacklegged tick picorna-like virus 2	30
Viruses / Riboviria / Orthornavirae / Pisuviricota / Pisoniviricetes / Picornavirales / unclassified Picornavirales / Ginkgo biloba picorna-like virus	27
Viruses / Riboviria / Orthornavirae / Pisuviricota / Pisoniviricetes / Picornavirales / unclassified Picornavirales / Picornavirales sp.	44
Viruses / Riboviria / Orthornavirae / Pisuviricota / Stelpaviricetes / Stellavirales / Astroviridae / unclassified Astroviridae / Astroviridae sp.	115
Viruses / Riboviria / Pararnavirae / Artverviricota / Revtraviricetes / Blubervirales / Hepadnaviridae / Orthohepadnavirus / Woodchuck hepatitis virus	456
Viruses / Riboviria / Pararnavirae / Artverviricota / Revtraviricetes / Blubervirales / Hepadnaviridae / Orthohepadnavirus / Woodchuck hepatitis virus / Woodchuck hepatitis virus 8	300
Viruses / Riboviria / Pararnavirae / Artverviricota / Revtraviricetes / Blubervirales / Hepadnaviridae / Orthohepadnavirus / unclassified Orthohepadnavirus / Hypsignathus monstrosus Hepatitis B virus	1010
Viruses / Riboviria / Pararnavirae / Artverviricota / Revtraviricetes / Ortervirales / Retroviridae / Orthoretrovirinae / Gammaretrovirus / Porcine type-C oncovirus / Porcine endogenous retrovirus	18
Viruses / Riboviria / Pararnavirae / Artverviricota / Revtraviricetes / Ortervirales / Retroviridae / Orthoretrovirinae / Gammaretrovirus / unclassified Gammaretrovirus / Spleen focus-forming virus	22
Viruses / Riboviria / Pararnavirae / Artverviricota / Revtraviricetes / Ortervirales / Retroviridae / Orthoretrovirinae / Lentivirus / Human immunodeficiency virus 1	28
Viruses / Riboviria / Pararnavirae / Artverviricota / Revtraviricetes / Ortervirales / Retroviridae / Orthoretrovirinae / Lentivirus / Human immunodeficiency virus 2	76
Viruses / Riboviria / Pararnavirae / Artverviricota / Revtraviricetes / Ortervirales / Retroviridae / unclassified Retroviridae / Human endogenous retroviruses / Human endogenous retrovirus / Human endogenous retrovirus HCML-ARV	29
Viruses / Riboviria / dsRNA viruses / unclassified dsRNA viruses / Conidiobolus non-segmented RNA virus 1	770
Viruses / Riboviria / dsRNA viruses / unclassified dsRNA viruses / Pythium splendens RNA virus 1	1800
Viruses / Riboviria / dsRNA viruses / unclassified dsRNA viruses / Rhizoctonia solani dsRNA virus 18	188
Viruses / Riboviria / unclassified Riboviria / Magnaporthe oryzae polymycovirus 2	31
Viruses / Riboviria / unclassified Riboviria / Phytophthora condilina RNA virus 2	29
Viruses / Riboviria / unclassified Riboviria / unclassified RNA viruses ShiM-2016	36
Viruses / Riboviria / unclassified Riboviria / unclassified RNA viruses ShiM-2016 / Beihai mollusks virus 1	42
Viruses / Riboviria / unclassified Riboviria / unclassified RNA viruses ShiM-2016 / Beihai narna-like virus 17	23
Viruses / Riboviria / unclassified Riboviria / unclassified RNA viruses ShiM-2016 / Beihai sobemo-like virus 25	37
Viruses / Riboviria / unclassified Riboviria / unclassified RNA viruses ShiM-2016 / Changjiang tombus-like virus 12	33
Viruses / Riboviria / unclassified Riboviria / unclassified RNA viruses ShiM-2016 / Changjiang tombus-like virus 13	36
Viruses / Riboviria / unclassified Riboviria / unclassified RNA viruses ShiM-2016 / Changjiang tombus-like virus 4	267
Viruses / Riboviria / unclassified Riboviria / unclassified RNA viruses ShiM-2016 / Changjiang tombus-like virus 6	360
Viruses / Riboviria / unclassified Riboviria / unclassified RNA viruses ShiM-2016 / Changjiang tombus-like virus 8	41
Viruses / Riboviria / unclassified Riboviria / unclassified RNA viruses ShiM-2016 / Hubei birna-like virus	24
Viruses / Riboviria / unclassified Riboviria / unclassified RNA viruses ShiM-2016 / Hubei noda-like virus 20	46
Viruses / Riboviria / unclassified Riboviria / unclassified RNA viruses ShiM-2016 / Sanxia water strider virus 16	23
Viruses / Riboviria / unclassified Riboviria / unclassified RNA viruses ShiM-2016 / Shahe tombus-like virus 1	33
Viruses / Riboviria / unclassified Riboviria / unclassified RNA viruses ShiM-2016 / Wenzhou tombus-like virus 2	42
Viruses / Riboviria / unclassified Riboviria / unclassified RNA viruses ShiM-2016 / Wenzhou tombus-like virus 3	24
Viruses / Riboviria / unclassified Riboviria / unclassified RNA viruses ShiM-2016 / Wuhan insect virus 27	15925
Viruses / Riboviria / unclassified Riboviria / unclassified ssRNA viruses / unclassified ssRNA negative-strand viruses / Phytophthora condilina negative stranded RNA virus 13	33
Viruses / Satellites / DNA satellites / CRESS associated satellite molecule	36
Viruses / Satellites / DNA satellites / Sewage-associated circular DNA molecule	1530
Viruses / Satellites / DNA satellites / Sewage-associated circular DNA molecule-3	50
Viruses / Satellites / DNA satellites / Single stranded DNA satellites / Ctenophore-associated circular genome 4	45
Viruses / Varidnaviria / Bamfordvirae / Nucleocytoviricota / Megaviricetes	48
Viruses / Varidnaviria / Bamfordvirae / Nucleocytoviricota / Megaviricetes / Algavirales / Phycodnaviridae / Chlorovirus	172
Viruses / Varidnaviria / Bamfordvirae / Nucleocytoviricota / Megaviricetes / Algavirales / Phycodnaviridae / Chlorovirus / Acanthocystis turfacea chlorella virus 1	78
Viruses / Varidnaviria / Bamfordvirae / Nucleocytoviricota / Megaviricetes / Algavirales / Phycodnaviridae / Chlorovirus / Paramecium bursaria Chlorella virus 1	38
Viruses / Varidnaviria / Bamfordvirae / Nucleocytoviricota / Megaviricetes / Algavirales / Phycodnaviridae / Chlorovirus / Paramecium bursaria Chlorella virus A1	15
Viruses / Varidnaviria / Bamfordvirae / Nucleocytoviricota / Megaviricetes / Algavirales / Phycodnaviridae / Chlorovirus / Paramecium bursaria Chlorella virus A1 / Paramecium bursaria Chlorella virus CVA-1	576
Viruses / Varidnaviria / Bamfordvirae / Nucleocytoviricota / Megaviricetes / Algavirales / Phycodnaviridae / Chlorovirus / Paramecium bursaria Chlorella virus A1 / Paramecium bursaria Chlorella virus FR483	170
Viruses / Varidnaviria / Bamfordvirae / Nucleocytoviricota / Megaviricetes / Algavirales / Phycodnaviridae / Chlorovirus / Paramecium bursaria Chlorella virus A1 / Paramecium bursaria chlorella virus MT325	66
Viruses / Varidnaviria / Bamfordvirae / Nucleocytoviricota / Megaviricetes / Algavirales / Phycodnaviridae / Chlorovirus / Paramecium bursaria Chlorella virus NY2A	42
Viruses / Varidnaviria / Bamfordvirae / Nucleocytoviricota / Megaviricetes / Algavirales / Phycodnaviridae / Chlorovirus / unclassified Chlorovirus	114
Viruses / Varidnaviria / Bamfordvirae / Nucleocytoviricota / Megaviricetes / Algavirales / Phycodnaviridae / Chlorovirus / unclassified Chlorovirus / Acanthocystis turfacea Chlorella virus Canal-1	41
Viruses / Varidnaviria / Bamfordvirae / Nucleocytoviricota / Megaviricetes / Algavirales / Phycodnaviridae / Chlorovirus / unclassified Chlorovirus / Acanthocystis turfacea Chlorella virus MN0810.1	34
Viruses / Varidnaviria / Bamfordvirae / Nucleocytoviricota / Megaviricetes / Algavirales / Phycodnaviridae / Chlorovirus / unclassified Chlorovirus / Acanthocystis turfacea Chlorella virus NE-JV-2	48
Viruses / Varidnaviria / Bamfordvirae / Nucleocytoviricota / Megaviricetes / Algavirales / Phycodnaviridae / Chlorovirus / unclassified Chlorovirus / Acanthocystis turfacea Chlorella virus NE-JV-3	50
Viruses / Varidnaviria / Bamfordvirae / Nucleocytoviricota / Megaviricetes / Algavirales / Phycodnaviridae / Chlorovirus / unclassified Chlorovirus / Acanthocystis turfacea Chlorella virus NTS-1	47
Viruses / Varidnaviria / Bamfordvirae / Nucleocytoviricota / Megaviricetes / Algavirales / Phycodnaviridae / Chlorovirus / unclassified Chlorovirus / Acanthocystis turfacea Chlorella virus OR0704.3	168
Viruses / Varidnaviria / Bamfordvirae / Nucleocytoviricota / Megaviricetes / Algavirales / Phycodnaviridae / Chlorovirus / unclassified Chlorovirus / Acanthocystis turfacea Chlorella virus TN603.4.2	49
Viruses / Varidnaviria / Bamfordvirae / Nucleocytoviricota / Megaviricetes / Algavirales / Phycodnaviridae / Chlorovirus / unclassified Chlorovirus / Only Syngen Nebraska virus 5	80
Viruses / Varidnaviria / Bamfordvirae / Nucleocytoviricota / Megaviricetes / Algavirales / Phycodnaviridae / Chlorovirus / unclassified Chlorovirus / Paramecium bursaria Chlorella virus AN69C	39
Viruses / Varidnaviria / Bamfordvirae / Nucleocytoviricota / Megaviricetes / Algavirales / Phycodnaviridae / Chlorovirus / unclassified Chlorovirus / Paramecium bursaria Chlorella virus AP110A	21
Viruses / Varidnaviria / Bamfordvirae / Nucleocytoviricota / Megaviricetes / Algavirales / Phycodnaviridae / Chlorovirus / unclassified Chlorovirus / Paramecium bursaria Chlorella virus CVB-1	44
Viruses / Varidnaviria / Bamfordvirae / Nucleocytoviricota / Megaviricetes / Algavirales / Phycodnaviridae / Chlorovirus / unclassified Chlorovirus / Paramecium bursaria Chlorella virus CVG-1	141
Viruses / Varidnaviria / Bamfordvirae / Nucleocytoviricota / Megaviricetes / Algavirales / Phycodnaviridae / Chlorovirus / unclassified Chlorovirus / Paramecium bursaria Chlorella virus CVM-1	24
Viruses / Varidnaviria / Bamfordvirae / Nucleocytoviricota / Megaviricetes / Algavirales / Phycodnaviridae / Chlorovirus / unclassified Chlorovirus / Paramecium bursaria Chlorella virus CZ-2	28
Viruses / Varidnaviria / Bamfordvirae / Nucleocytoviricota / Megaviricetes / Algavirales / Phycodnaviridae / Chlorovirus / unclassified Chlorovirus / Paramecium bursaria Chlorella virus Can18-4	168
Viruses / Varidnaviria / Bamfordvirae / Nucleocytoviricota / Megaviricetes / Algavirales / Phycodnaviridae / Chlorovirus / unclassified Chlorovirus / Paramecium bursaria Chlorella virus Fr5L	255
Viruses / Varidnaviria / Bamfordvirae / Nucleocytoviricota / Megaviricetes / Algavirales / Phycodnaviridae / Chlorovirus / unclassified Chlorovirus / Paramecium bursaria Chlorella virus MA1E	34
Viruses / Varidnaviria / Bamfordvirae / Nucleocytoviricota / Megaviricetes / Algavirales / Phycodnaviridae / Chlorovirus / unclassified Chlorovirus / Paramecium bursaria Chlorella virus NE-JV-1	45
Viruses / Varidnaviria / Bamfordvirae / Nucleocytoviricota / Megaviricetes / Algavirales / Phycodnaviridae / Chlorovirus / unclassified Chlorovirus / Paramecium bursaria Chlorella virus NW665.2	20
Viruses / Varidnaviria / Bamfordvirae / Nucleocytoviricota / Megaviricetes / Algavirales / Phycodnaviridae / Chlorovirus / unclassified Chlorovirus / Paramecium bursaria Chlorella virus OR0704.2.2	49
Viruses / Varidnaviria / Bamfordvirae / Nucleocytoviricota / Megaviricetes / Algavirales / Phycodnaviridae / Prasinovirus	41
Viruses / Varidnaviria / Bamfordvirae / Nucleocytoviricota / Megaviricetes / Algavirales / Phycodnaviridae / Prasinovirus / Micromonas pusilla virus SP1	72
Viruses / Varidnaviria / Bamfordvirae / Nucleocytoviricota / Megaviricetes / Algavirales / Phycodnaviridae / Prasinovirus / unclassified Prasinovirus	368
Viruses / Varidnaviria / Bamfordvirae / Nucleocytoviricota / Megaviricetes / Algavirales / Phycodnaviridae / Prasinovirus / unclassified Prasinovirus / Bathycoccus sp. RCC1105 virus BpV / Bathycoccus sp. RCC1105 virus BpV1	49
Viruses / Varidnaviria / Bamfordvirae / Nucleocytoviricota / Megaviricetes / Algavirales / Phycodnaviridae / Prasinovirus / unclassified Prasinovirus / Bathycoccus sp. RCC716 virus 1	45
Viruses / Varidnaviria / Bamfordvirae / Nucleocytoviricota / Megaviricetes / Algavirales / Phycodnaviridae / Prasinovirus / unclassified Prasinovirus / Dishui Lake phycodnavirus 3	32
Viruses / Varidnaviria / Bamfordvirae / Nucleocytoviricota / Megaviricetes / Algavirales / Phycodnaviridae / Prasinovirus / unclassified Prasinovirus / Micromonas pusilla virus 12T	47
Viruses / Varidnaviria / Bamfordvirae / Nucleocytoviricota / Megaviricetes / Algavirales / Phycodnaviridae / Prasinovirus / unclassified Prasinovirus / Micromonas sp. RCC1109 virus MpV1	40
Viruses / Varidnaviria / Bamfordvirae / Nucleocytoviricota / Megaviricetes / Algavirales / Phycodnaviridae / Prasinovirus / unclassified Prasinovirus / Ostreococcus lucimarinus virus 1	34
Viruses / Varidnaviria / Bamfordvirae / Nucleocytoviricota / Megaviricetes / Algavirales / Phycodnaviridae / Prasinovirus / unclassified Prasinovirus / Ostreococcus lucimarinus virus 7	33
Viruses / Varidnaviria / Bamfordvirae / Nucleocytoviricota / Megaviricetes / Algavirales / Phycodnaviridae / Prasinovirus / unclassified Prasinovirus / Ostreococcus lucimarinus virus OlV4	27
Viruses / Varidnaviria / Bamfordvirae / Nucleocytoviricota / Megaviricetes / Algavirales / Phycodnaviridae / Prasinovirus / unclassified Prasinovirus / Ostreococcus tauri virus 1	230
Viruses / Varidnaviria / Bamfordvirae / Nucleocytoviricota / Megaviricetes / Algavirales / Phycodnaviridae / Prasinovirus / unclassified Prasinovirus / Yellowstone lake phycodnavirus 1	1224
Viruses / Varidnaviria / Bamfordvirae / Nucleocytoviricota / Megaviricetes / Algavirales / Phycodnaviridae / Prasinovirus / unclassified Prasinovirus / Yellowstone lake phycodnavirus 2	41
Viruses / Varidnaviria / Bamfordvirae / Nucleocytoviricota / Megaviricetes / Algavirales / Phycodnaviridae / Prasinovirus / unclassified Prasinovirus / Yellowstone lake phycodnavirus 3	33
Viruses / Varidnaviria / Bamfordvirae / Nucleocytoviricota / Megaviricetes / Algavirales / Phycodnaviridae / Prymnesiovirus / unclassified Prymnesiovirus	37
Viruses / Varidnaviria / Bamfordvirae / Nucleocytoviricota / Megaviricetes / Algavirales / Phycodnaviridae / Prymnesiovirus / unclassified Prymnesiovirus / Phaeocystis globosa virus	51
Viruses / Varidnaviria / Bamfordvirae / Nucleocytoviricota / Megaviricetes / Algavirales / Phycodnaviridae / environmental samples / Organic Lake phycodnavirus 1	49
Viruses / Varidnaviria / Bamfordvirae / Nucleocytoviricota / Megaviricetes / Algavirales / Phycodnaviridae / environmental samples / Organic Lake phycodnavirus 2	775
Viruses / Varidnaviria / Bamfordvirae / Nucleocytoviricota / Megaviricetes / Algavirales / Phycodnaviridae / environmental samples / uncultured phycodnavirus	43
Viruses / Varidnaviria / Bamfordvirae / Nucleocytoviricota / Megaviricetes / Algavirales / Phycodnaviridae / unclassified Phycodnaviridae / Aureococcus anophagefferens virus	38
Viruses / Varidnaviria / Bamfordvirae / Nucleocytoviricota / Megaviricetes / Algavirales / Phycodnaviridae / unclassified Phycodnaviridae / Chrysochromulina ericina virus	38
Viruses / Varidnaviria / Bamfordvirae / Nucleocytoviricota / Megaviricetes / Algavirales / Phycodnaviridae / unclassified Phycodnaviridae / Dishui Lake phycodnavirus 4	25
Viruses / Varidnaviria / Bamfordvirae / Nucleocytoviricota / Megaviricetes / Algavirales / Phycodnaviridae / unclassified Phycodnaviridae / Orpheovirus IHUMI-LCC2	40
Viruses / Varidnaviria / Bamfordvirae / Nucleocytoviricota / Megaviricetes / Algavirales / Phycodnaviridae / unclassified Phycodnaviridae / Pyramimonas orientalis virus	315
Viruses / Varidnaviria / Bamfordvirae / Nucleocytoviricota / Megaviricetes / Algavirales / Phycodnaviridae / unclassified Phycodnaviridae / Tetraselmis virus 1	875
Viruses / Varidnaviria / Bamfordvirae / Nucleocytoviricota / Megaviricetes / Imitervirales / Mimiviridae	32
Viruses / Varidnaviria / Bamfordvirae / Nucleocytoviricota / Megaviricetes / Imitervirales / Mimiviridae / Cafeteriavirus / Cafeteria roenbergensis virus / Cafeteria roenbergensis virus BV-PW1	40
Viruses / Varidnaviria / Bamfordvirae / Nucleocytoviricota / Megaviricetes / Imitervirales / Mimiviridae / Mimivirus	49
Viruses / Varidnaviria / Bamfordvirae / Nucleocytoviricota / Megaviricetes / Imitervirales / Mimiviridae / Mimivirus / Acanthamoeba polyphaga mimivirus	29
Viruses / Varidnaviria / Bamfordvirae / Nucleocytoviricota / Megaviricetes / Imitervirales / Mimiviridae / Mimivirus / unclassified Mimivirus	49
Viruses / Varidnaviria / Bamfordvirae / Nucleocytoviricota / Megaviricetes / Imitervirales / Mimiviridae / Mimivirus / unclassified Mimivirus / Megavirus chiliensis	222
Viruses / Varidnaviria / Bamfordvirae / Nucleocytoviricota / Megaviricetes / Imitervirales / Mimiviridae / Mimivirus / unclassified Mimivirus / Megavirus courdo7	50
Viruses / Varidnaviria / Bamfordvirae / Nucleocytoviricota / Megaviricetes / Imitervirales / Mimiviridae / Mimivirus / unclassified Mimivirus / Mimivirus AB-566-O17	348
Viruses / Varidnaviria / Bamfordvirae / Nucleocytoviricota / Megaviricetes / Imitervirales / Mimiviridae / Mimivirus / unclassified Mimivirus / Mimivirus LCMiAC01	39
Viruses / Varidnaviria / Bamfordvirae / Nucleocytoviricota / Megaviricetes / Imitervirales / Mimiviridae / Mimivirus / unclassified Mimivirus / Mimivirus LCMiAC02	184
Viruses / Varidnaviria / Bamfordvirae / Nucleocytoviricota / Megaviricetes / Imitervirales / Mimiviridae / environmental samples / Megaviridae environmental sample	164
Viruses / Varidnaviria / Bamfordvirae / Nucleocytoviricota / Megaviricetes / Imitervirales / Mimiviridae / unclassified Mimiviridae	46
Viruses / Varidnaviria / Bamfordvirae / Nucleocytoviricota / Megaviricetes / Imitervirales / Mimiviridae / unclassified Mimiviridae / Barrevirus sp.	23
Viruses / Varidnaviria / Bamfordvirae / Nucleocytoviricota / Megaviricetes / Imitervirales / Mimiviridae / unclassified Mimiviridae / Chlorella virus XW01	25
Viruses / Varidnaviria / Bamfordvirae / Nucleocytoviricota / Megaviricetes / Imitervirales / Mimiviridae / unclassified Mimiviridae / Cotonvirus japonicus	28
Viruses / Varidnaviria / Bamfordvirae / Nucleocytoviricota / Megaviricetes / Imitervirales / Mimiviridae / unclassified Mimiviridae / Dasosvirus sp.	23
Viruses / Varidnaviria / Bamfordvirae / Nucleocytoviricota / Megaviricetes / Imitervirales / Mimiviridae / unclassified Mimiviridae / Edafosvirus sp.	62
Viruses / Varidnaviria / Bamfordvirae / Nucleocytoviricota / Megaviricetes / Imitervirales / Mimiviridae / unclassified Mimiviridae / Faunusvirus sp.	46
Viruses / Varidnaviria / Bamfordvirae / Nucleocytoviricota / Megaviricetes / Imitervirales / Mimiviridae / unclassified Mimiviridae / Gaeavirus sp.	244
Viruses / Varidnaviria / Bamfordvirae / Nucleocytoviricota / Megaviricetes / Imitervirales / Mimiviridae / unclassified Mimiviridae / Harvfovirus sp.	148
Viruses / Varidnaviria / Bamfordvirae / Nucleocytoviricota / Megaviricetes / Imitervirales / Mimiviridae / unclassified Mimiviridae / Homavirus sp.	41
Viruses / Varidnaviria / Bamfordvirae / Nucleocytoviricota / Megaviricetes / Imitervirales / Mimiviridae / unclassified Mimiviridae / Hyperionvirus sp.	31
Viruses / Varidnaviria / Bamfordvirae / Nucleocytoviricota / Megaviricetes / Imitervirales / Mimiviridae / unclassified Mimiviridae / Klosneuvirinae / Catovirus / Catovirus CTV1	41
Viruses / Varidnaviria / Bamfordvirae / Nucleocytoviricota / Megaviricetes / Imitervirales / Mimiviridae / unclassified Mimiviridae / Klosneuvirinae / Hokovirus / Hokovirus HKV1	39
Viruses / Varidnaviria / Bamfordvirae / Nucleocytoviricota / Megaviricetes / Imitervirales / Mimiviridae / unclassified Mimiviridae / Klosneuvirinae / Indivirus / Indivirus ILV1	144
Viruses / Varidnaviria / Bamfordvirae / Nucleocytoviricota / Megaviricetes / Imitervirales / Mimiviridae / unclassified Mimiviridae / Klosneuvirinae / Klosneuvirus / Bodo saltans virus	96
Viruses / Varidnaviria / Bamfordvirae / Nucleocytoviricota / Megaviricetes / Imitervirales / Mimiviridae / unclassified Mimiviridae / Klosneuvirinae / Klosneuvirus / Klosneuvirus KNV1	29
Viruses / Varidnaviria / Bamfordvirae / Nucleocytoviricota / Megaviricetes / Imitervirales / Mimiviridae / unclassified Mimiviridae / Mimiviridae sp. ChoanoV1	123
Viruses / Varidnaviria / Bamfordvirae / Nucleocytoviricota / Megaviricetes / Imitervirales / Mimiviridae / unclassified Mimiviridae / Moumouvirus	23
Viruses / Varidnaviria / Bamfordvirae / Nucleocytoviricota / Megaviricetes / Imitervirales / Mimiviridae / unclassified Mimiviridae / Moumouvirus / Acanthamoeba polyphaga moumouvirus	35
Viruses / Varidnaviria / Bamfordvirae / Nucleocytoviricota / Megaviricetes / Imitervirales / Mimiviridae / unclassified Mimiviridae / Moumouvirus / Moumouvirus australiensis	35
Viruses / Varidnaviria / Bamfordvirae / Nucleocytoviricota / Megaviricetes / Imitervirales / Mimiviridae / unclassified Mimiviridae / Moumouvirus / Moumouvirus goulette	29
Viruses / Varidnaviria / Bamfordvirae / Nucleocytoviricota / Megaviricetes / Imitervirales / Mimiviridae / unclassified Mimiviridae / Moumouvirus / Moumouvirus maliensis	41
Viruses / Varidnaviria / Bamfordvirae / Nucleocytoviricota / Megaviricetes / Imitervirales / Mimiviridae / unclassified Mimiviridae / Satyrvirus sp.	36
Viruses / Varidnaviria / Bamfordvirae / Nucleocytoviricota / Megaviricetes / Imitervirales / Mimiviridae / unclassified Mimiviridae / Terrestrivirus sp.	104
Viruses / Varidnaviria / Bamfordvirae / Nucleocytoviricota / Megaviricetes / Imitervirales / Mimiviridae / unclassified Mimiviridae / Tupanvirus	49
Viruses / Varidnaviria / Bamfordvirae / Nucleocytoviricota / Megaviricetes / Imitervirales / Mimiviridae / unclassified Mimiviridae / Tupanvirus / Tupanvirus deep ocean	38
Viruses / Varidnaviria / Bamfordvirae / Nucleocytoviricota / Megaviricetes / Imitervirales / Mimiviridae / unclassified Mimiviridae / Tupanvirus / Tupanvirus soda lake	39
Viruses / Varidnaviria / Bamfordvirae / Nucleocytoviricota / Megaviricetes / Imitervirales / Mimiviridae / unclassified Mimiviridae / Yellowstone lake mimivirus	32
Viruses / Varidnaviria / Bamfordvirae / Nucleocytoviricota / Megaviricetes / Pimascovirales / Iridoviridae	342
Viruses / Varidnaviria / Bamfordvirae / Nucleocytoviricota / Megaviricetes / Pimascovirales / Iridoviridae / Alphairidovirinae / Lymphocystivirus	122
Viruses / Varidnaviria / Bamfordvirae / Nucleocytoviricota / Megaviricetes / Pimascovirales / Iridoviridae / Alphairidovirinae / Lymphocystivirus / Lymphocystis disease virus 2	41
Viruses / Varidnaviria / Bamfordvirae / Nucleocytoviricota / Megaviricetes / Pimascovirales / Iridoviridae / Alphairidovirinae / Lymphocystivirus / Lymphocystis disease virus 2 / Lymphocystis disease virus - isolate China	98
Viruses / Varidnaviria / Bamfordvirae / Nucleocytoviricota / Megaviricetes / Pimascovirales / Iridoviridae / Alphairidovirinae / Lymphocystivirus / Lymphocystis disease virus 4	170
Viruses / Varidnaviria / Bamfordvirae / Nucleocytoviricota / Megaviricetes / Pimascovirales / Iridoviridae / Alphairidovirinae / Ranavirus / Ambystoma tigrinum virus	23
Viruses / Varidnaviria / Bamfordvirae / Nucleocytoviricota / Megaviricetes / Pimascovirales / Iridoviridae / Betairidovirinae	19
Viruses / Varidnaviria / Bamfordvirae / Nucleocytoviricota / Megaviricetes / Pimascovirales / Iridoviridae / Betairidovirinae / Chloriridovirus	22
Viruses / Varidnaviria / Bamfordvirae / Nucleocytoviricota / Megaviricetes / Pimascovirales / Iridoviridae / Betairidovirinae / Chloriridovirus / Anopheles minimus iridovirus	261
Viruses / Varidnaviria / Bamfordvirae / Nucleocytoviricota / Megaviricetes / Pimascovirales / Iridoviridae / Betairidovirinae / Chloriridovirus / Invertebrate iridescent virus 22	35
Viruses / Varidnaviria / Bamfordvirae / Nucleocytoviricota / Megaviricetes / Pimascovirales / Iridoviridae / Betairidovirinae / Chloriridovirus / Invertebrate iridescent virus 22 / Invertebrate iridescent virus 30	22
Viruses / Varidnaviria / Bamfordvirae / Nucleocytoviricota / Megaviricetes / Pimascovirales / Iridoviridae / Betairidovirinae / Chloriridovirus / Invertebrate iridescent virus 3	38
Viruses / Varidnaviria / Bamfordvirae / Nucleocytoviricota / Megaviricetes / Pimascovirales / Iridoviridae / Betairidovirinae / Chloriridovirus / Invertebrate iridescent virus 9 / Wiseana iridescent virus	240
Viruses / Varidnaviria / Bamfordvirae / Nucleocytoviricota / Megaviricetes / Pimascovirales / Iridoviridae / Betairidovirinae / Chloriridovirus / unclassified Chloriridovirus / Invertebrate iridovirus 22	236
Viruses / Varidnaviria / Bamfordvirae / Nucleocytoviricota / Megaviricetes / Pimascovirales / Iridoviridae / Betairidovirinae / Chloriridovirus / unclassified Chloriridovirus / Invertebrate iridovirus 25	31
Viruses / Varidnaviria / Bamfordvirae / Nucleocytoviricota / Megaviricetes / Pimascovirales / Iridoviridae / Betairidovirinae / Iridovirus	44
Viruses / Varidnaviria / Bamfordvirae / Nucleocytoviricota / Megaviricetes / Pimascovirales / Iridoviridae / Betairidovirinae / Iridovirus / Invertebrate iridescent virus 31 / Armadillidium vulgare iridescent virus	128
Viruses / Varidnaviria / Bamfordvirae / Nucleocytoviricota / Megaviricetes / Pimascovirales / Iridoviridae / Betairidovirinae / Iridovirus / Invertebrate iridescent virus 6	50
Viruses / Varidnaviria / Bamfordvirae / Nucleocytoviricota / Megaviricetes / Pimascovirales / Iridoviridae / Betairidovirinae / Iridovirus / unclassified Iridovirus / Acetes erythraeus iridovirus	42
Viruses / Varidnaviria / Bamfordvirae / Nucleocytoviricota / Megaviricetes / Pimascovirales / Iridoviridae / unclassified Iridoviridae	42
Viruses / Varidnaviria / Bamfordvirae / Nucleocytoviricota / Megaviricetes / Pimascovirales / Iridoviridae / unclassified Iridoviridae / Cherax quadricarinatus iridovirus	33
Viruses / Varidnaviria / Bamfordvirae / Nucleocytoviricota / Megaviricetes / Pimascovirales / Iridoviridae / unclassified Iridoviridae / Iridovirus LCIVAC01	236
Viruses / Varidnaviria / Bamfordvirae / Nucleocytoviricota / Megaviricetes / Pimascovirales / Marseilleviridae / Marseillevirus	36
Viruses / Varidnaviria / Bamfordvirae / Nucleocytoviricota / Megaviricetes / Pimascovirales / Marseilleviridae / unclassified Marseilleviridae	21
Viruses / Varidnaviria / Bamfordvirae / Nucleocytoviricota / Megaviricetes / Pimascovirales / Marseilleviridae / unclassified Marseilleviridae / Marseillevirus LCMAC101	37
Viruses / Varidnaviria / Bamfordvirae / Nucleocytoviricota / Megaviricetes / Pimascovirales / Marseilleviridae / unclassified Marseilleviridae / Marseillevirus LCMAC102	232
Viruses / Varidnaviria / Bamfordvirae / Nucleocytoviricota / Megaviricetes / Pimascovirales / Marseilleviridae / unclassified Marseilleviridae / Marseillevirus LCMAC103	98
Viruses / Varidnaviria / Bamfordvirae / Nucleocytoviricota / Megaviricetes / Pimascovirales / Marseilleviridae / unclassified Marseilleviridae / Marseillevirus LCMAC201	92
Viruses / Varidnaviria / Bamfordvirae / Nucleocytoviricota / Megaviricetes / Pimascovirales / Marseilleviridae / unclassified Marseilleviridae / Marseillevirus LCMAC202	34
Viruses / Varidnaviria / Bamfordvirae / Nucleocytoviricota / Pokkesviricetes / Asfuvirales / Asfarviridae / Asfivirus / African swine fever virus	228
Viruses / Varidnaviria / Bamfordvirae / Nucleocytoviricota / Pokkesviricetes / Asfuvirales / Asfarviridae / unclassified Asfarviridae / Abalone asfa-like virus	78
Viruses / Varidnaviria / Bamfordvirae / Nucleocytoviricota / Pokkesviricetes / Chitovirales / Poxviridae / Chordopoxvirinae / Mustelpoxvirus / Sea otterpox virus / Sea otter poxvirus	33
Viruses / Varidnaviria / Bamfordvirae / Nucleocytoviricota / Pokkesviricetes / Chitovirales / Poxviridae / Entomopoxvirinae / Betaentomopoxvirus / Choristoneura rosaceana entomopoxvirus / Choristoneura rosaceana entomopoxvirus 'L'	43
Viruses / Varidnaviria / Bamfordvirae / Nucleocytoviricota / Pokkesviricetes / Chitovirales / Poxviridae / Entomopoxvirinae / Betaentomopoxvirus / Mythimna separata entomopoxvirus / Mythimna separata entomopoxvirus 'L'	49
Viruses / Varidnaviria / Bamfordvirae / Nucleocytoviricota / Pokkesviricetes / Chitovirales / Poxviridae / unclassified Poxviridae / Carp edema virus	16
Viruses / Varidnaviria / Bamfordvirae / Preplasmiviricota / Maveriviricetes / Priklausovirales / Lavidaviridae	204
Viruses / Varidnaviria / Bamfordvirae / Preplasmiviricota / Maveriviricetes / Priklausovirales / Lavidaviridae / Sputnikvirus / Mimivirus-dependent virus Zamilon / Zamilon virus	32
Viruses / Varidnaviria / Bamfordvirae / Preplasmiviricota / Maveriviricetes / Priklausovirales / Lavidaviridae / unclassified Lavidaviridae	44
Viruses / Varidnaviria / Bamfordvirae / Preplasmiviricota / Maveriviricetes / Priklausovirales / Lavidaviridae / unclassified Lavidaviridae / Dishui Lake virophage 3	320
Viruses / Varidnaviria / Bamfordvirae / Preplasmiviricota / Polintoviricetes / Orthopolintovirales / Adintoviridae / Corynactis coral adintovirus	29
Viruses / Varidnaviria / Bamfordvirae / Preplasmiviricota / Polintoviricetes / Orthopolintovirales / Adintoviridae / Hydra adintovirus	45
Viruses / Varidnaviria / Bamfordvirae / Preplasmiviricota / Tectiliviricetes / Rowavirales / Adenoviridae	144
Viruses / Varidnaviria / Bamfordvirae / Preplasmiviricota / Tectiliviricetes / Rowavirales / Adenoviridae / Mastadenovirus / Human mastadenovirus B / Human adenovirus B2 / Human adenovirus 11	84
Viruses / Varidnaviria / Bamfordvirae / Preplasmiviricota / Tectiliviricetes / Rowavirales / Adenoviridae / Mastadenovirus / Human mastadenovirus C / Human adenovirus 2	29
Viruses / Varidnaviria / Helvetiavirae / Dividoviricota / Laserviricetes / Halopanivirales / Sphaerolipoviridae / Alphasphaerolipovirus / Haloarcula virus HCIV1 / Haloarcula californiae icosahedral virus 1	39
Viruses / environmental samples / uncultured Mediterranean phage	42
Viruses / environmental samples / uncultured marine virus	1050
Viruses / environmental samples / uncultured virus	1342
Viruses / unclassified bacterial viruses / Aeromonas phage phiA009	35
Viruses / unclassified bacterial viruses / Bacteriophage sp.	132
Viruses / unclassified bacterial viruses / Escherichia phage BUCT618	29
Viruses / unclassified bacterial viruses / Gammaproteobacteria virus GOV_bin_2604	25
Viruses / unclassified bacterial viruses / Hot spring virus BHS1	33
Viruses / unclassified bacterial viruses / Methanosarcina virus MetMV	300
Viruses / unclassified bacterial viruses / environmental samples / uncultured marine phage	126
Viruses / unclassified virophages / Choristoneura biennis entomopoxvirus 'L' virophage	37
Viruses / unclassified viruses	31
Viruses / unclassified viruses / Acanthamoeba castellanii medusavirus	24
Viruses / unclassified viruses / Chamois faeces associated circular DNA virus 1	36
Viruses / unclassified viruses / Chimeric virus 14	34
Viruses / unclassified viruses / Circular genetic element sp.	38
Viruses / unclassified viruses / Clandestinovirus	26
Viruses / unclassified viruses / Diporeia sp. associated circular virus	94
Viruses / unclassified viruses / Diporeia-associated CRESS-DNA virus LH481	19
Viruses / unclassified viruses / Faustovirus	50
Viruses / unclassified viruses / Kaumoebavirus	216
Viruses / unclassified viruses / Lake Sarah-associated circular molecule 10	22
Viruses / unclassified viruses / Lake Sarah-associated circular molecule 2	47
Viruses / unclassified viruses / Lake Sarah-associated circular molecule 8	38
Viruses / unclassified viruses / Lake Sarah-associated circular molecule 9	30
Viruses / unclassified viruses / Lake Sarah-associated circular virus-1	40
Viruses / unclassified viruses / Lake Sarah-associated circular virus-14	39
Viruses / unclassified viruses / Lake Sarah-associated circular virus-16	680
Viruses / unclassified viruses / Lake Sarah-associated circular virus-17	50
Viruses / unclassified viruses / Lake Sarah-associated circular virus-2	5684
Viruses / unclassified viruses / Lake Sarah-associated circular virus-27	36
Viruses / unclassified viruses / Lake Sarah-associated circular virus-28	465
Viruses / unclassified viruses / Lake Sarah-associated circular virus-30	38
Viruses / unclassified viruses / Lake Sarah-associated circular virus-31	49
Viruses / unclassified viruses / Lake Sarah-associated circular virus-33	26
Viruses / unclassified viruses / Lake Sarah-associated circular virus-41	45
Viruses / unclassified viruses / Lake Sarah-associated circular virus-45	132
Viruses / unclassified viruses / Lake Sarah-associated circular virus-5	28
Viruses / unclassified viruses / Lake Sarah-associated circular virus-6	25
Viruses / unclassified viruses / Lake Sarah-associated circular virus-7	42
Viruses / unclassified viruses / Pacific flying fox associated multicomponent virus	42
Viruses / unclassified viruses / Pacific flying fox faeces associated circular DNA virus-1	22
Viruses / unclassified viruses / Pacific flying fox faeces associated circular DNA virus-4	32
Viruses / unclassified viruses / Pacmanvirus A23	192
Viruses / unclassified viruses / Pacmanvirus S19	3801
Viruses / unclassified viruses / Phomopsis longicolla circular virus 1	29
Viruses / unclassified viruses / RDHV-like virus SF1	37
Viruses / unclassified viruses / Rodent stool-associated circular genome virus	38
Viruses / unclassified viruses / Sewage-associated circular DNA virus-1	27
Viruses / unclassified viruses / Sewage-associated circular DNA virus-14	280
Viruses / unclassified viruses / Sewage-associated circular DNA virus-4	42
Viruses / unclassified viruses / Sewage-associated circular DNA virus-6	48
Viruses / unclassified viruses / Sewage-associated circular DNA virus-7	6049
Viruses / unclassified viruses / Sewage-associated circular DNA virus-8	545
Viruses / unclassified viruses / Skeletonema virus LDF-2015a	28
Viruses / unclassified viruses / Virus NG18	144
Viruses / unclassified viruses / Virus NIOZ-UU157	15
Viruses / unclassified viruses / Virus NIOZ-UU159	41
Viruses / unclassified viruses / Virus PK1142	24
Viruses / unclassified viruses / Virus PK1813	44
Viruses / unclassified viruses / Virus PK2111	20
Viruses / unclassified viruses / Virus PK2247	38
Viruses / unclassified viruses / Virus Rctr197k	41
Viruses / unclassified viruses / Virus Rctr71	140
Viruses / unclassified viruses / Virus sp.	2613
Viruses / unclassified viruses / Yasminevirus sp. GU-2018	40
Viruses / unclassified viruses / unclassified DNA viruses / Blackfly DNA Virus 10	987
Viruses / unclassified viruses / unclassified DNA viruses / Blackfly DNA Virus 15	26
Viruses / unclassified viruses / unclassified DNA viruses / Blackfly DNA Virus 7	26
Viruses / unclassified viruses / unclassified DNA viruses / Blackfly DNA Virus 8	48
Viruses / unclassified viruses / unclassified DNA viruses / Blackfly DNA virus 19	26
Viruses / unclassified viruses / unclassified DNA viruses / Fadolivirus 1	33
Viruses / unclassified viruses / unclassified DNA viruses / Holcus lanatus-associated virus	26
Viruses / unclassified viruses / unclassified DNA viruses / Mollivirus kamchatka	405
Viruses / unclassified viruses / unclassified DNA viruses / Pseudo-nitzschia multiseries DNA virus	26
Viruses / unclassified viruses / unclassified DNA viruses / Stipagrostis associaed virus	40
Viruses / unclassified viruses / unclassified DNA viruses / unclassified archaeal dsDNA viruses / Haloviruses	316
Viruses / unclassified viruses / unclassified DNA viruses / unclassified archaeal dsDNA viruses / Haloviruses / Halovirus HVTV-1	30
Viruses / unclassified viruses / unclassified DNA viruses / unclassified dsDNA viruses	17
Viruses / unclassified viruses / unclassified DNA viruses / unclassified dsDNA viruses / Dishui Lake large algae virus 1	50
Viruses / unclassified viruses / unclassified DNA viruses / unclassified dsDNA viruses / Pandoravirus	26
Viruses / unclassified viruses / unclassified DNA viruses / unclassified dsDNA viruses / Pandoravirus / Pandoravirus inopinatum	22
Viruses / unclassified viruses / unclassified DNA viruses / unclassified dsDNA viruses / Pandoravirus / Pandoravirus japonicus	29
Viruses / unclassified viruses / unclassified DNA viruses / unclassified dsDNA viruses / Pandoravirus / Pandoravirus massiliensis	27
Viruses / unclassified viruses / unclassified DNA viruses / unclassified dsDNA viruses / Pandoravirus / Pandoravirus neocaledonia	33
Viruses / unclassified viruses / unclassified DNA viruses / unclassified dsDNA viruses / Pandoravirus / Pandoravirus salinus	48
Viruses / unclassified viruses / unclassified DNA viruses / unclassified dsDNA viruses / Pithoviridae	69
Viruses / unclassified viruses / unclassified DNA viruses / unclassified dsDNA viruses / Pithoviridae / Cedratvirus kamchatka	114
Viruses / unclassified viruses / unclassified DNA viruses / unclassified dsDNA viruses / Pithoviridae / Cedratvirus lausannensis	25
Viruses / unclassified viruses / unclassified DNA viruses / unclassified dsDNA viruses / Pithoviridae / Pithovirus LCPAC001	31
Viruses / unclassified viruses / unclassified DNA viruses / unclassified dsDNA viruses / Pithoviridae / Pithovirus LCPAC101	34
Viruses / unclassified viruses / unclassified DNA viruses / unclassified dsDNA viruses / Pithoviridae / Pithovirus LCPAC104	132
Viruses / unclassified viruses / unclassified DNA viruses / unclassified dsDNA viruses / Pithoviridae / Pithovirus LCPAC201	46
Viruses / unclassified viruses / unclassified DNA viruses / unclassified dsDNA viruses / Pithoviridae / Pithovirus LCPAC202	51
Viruses / unclassified viruses / unclassified DNA viruses / unclassified dsDNA viruses / Pithoviridae / Pithovirus LCPAC302	32
Viruses / unclassified viruses / unclassified DNA viruses / unclassified dsDNA viruses / Pithoviridae / Pithovirus LCPAC304	36
Viruses / unclassified viruses / unclassified DNA viruses / unclassified dsDNA viruses / Pithoviridae / Pithovirus LCPAC401	129
Viruses / unclassified viruses / unclassified DNA viruses / unclassified dsDNA viruses / Pithoviridae / Pithovirus LCPAC404	486
Viruses / unclassified viruses / unclassified DNA viruses / unclassified dsDNA viruses / Pithoviridae / Solivirus sp.	45
Viruses / unclassified viruses / unclassified DNA viruses / unclassified dsDNA viruses / Pithoviridae / Solumvirus sp.	39
Viruses / unclassified viruses / unclassified DNA viruses / unclassified dsDNA viruses / Prokaryotic dsDNA virus sp.	96
Viruses / unclassified viruses / unclassified DNA viruses / unclassified dsDNA viruses / Sicyoidochytrium minutum DNA virus	40
Viruses / unclassified viruses / unclassified DNA viruses / unclassified ssDNA viruses	16
Viruses / unclassified viruses / unclassified DNA viruses / unclassified ssDNA viruses / Apis mellifera virus-2	46
Viruses / unclassified viruses / unclassified DNA viruses / unclassified ssDNA viruses / Apis mellifera virus-8	42
Viruses / unclassified viruses / unclassified DNA viruses / unclassified ssDNA viruses / Capybara virus 11_cap1_98	34
Viruses / unclassified viruses / unclassified DNA viruses / unclassified ssDNA viruses / Capybara virus 23_cap1_803	303
Viruses / unclassified viruses / unclassified DNA viruses / unclassified ssDNA viruses / Capybara virus 25_cap1_1914	675
Viruses / unclassified viruses / unclassified DNA viruses / unclassified ssDNA viruses / Capybara virus 2_cap1_255	28
Viruses / unclassified viruses / unclassified DNA viruses / unclassified ssDNA viruses / Capybara virus 33_cap3_6684	29
Viruses / unclassified viruses / unclassified DNA viruses / unclassified ssDNA viruses / Circo-like virus Croatia 17_S17	194
Viruses / unclassified viruses / unclassified DNA viruses / unclassified ssDNA viruses / Circovirus-like genome RW-E	464
Viruses / unclassified viruses / unclassified DNA viruses / unclassified ssDNA viruses / Cruciviridae / Cruciviridae sp.	102
Viruses / unclassified viruses / unclassified DNA viruses / unclassified ssDNA viruses / Cruciviridae / Crucivirus / unclassified Crucivirus	30
Viruses / unclassified viruses / unclassified DNA viruses / unclassified ssDNA viruses / Cruciviridae / Crucivirus / unclassified Crucivirus / Crucivirus sp.	81
Viruses / unclassified viruses / unclassified DNA viruses / unclassified ssDNA viruses / Cruciviridae / Crucivirus / unclassified Crucivirus / Crucivirus-111	330
Viruses / unclassified viruses / unclassified DNA viruses / unclassified ssDNA viruses / Cruciviridae / Crucivirus / unclassified Crucivirus / Crucivirus-182	50
Viruses / unclassified viruses / unclassified DNA viruses / unclassified ssDNA viruses / Cruciviridae / Crucivirus / unclassified Crucivirus / Crucivirus-224	246
Viruses / unclassified viruses / unclassified DNA viruses / unclassified ssDNA viruses / Cruciviridae / Crucivirus / unclassified Crucivirus / Crucivirus-241	98
Viruses / unclassified viruses / unclassified DNA viruses / unclassified ssDNA viruses / Cruciviridae / Crucivirus / unclassified Crucivirus / Crucivirus-250	3033
Viruses / unclassified viruses / unclassified DNA viruses / unclassified ssDNA viruses / Cruciviridae / Crucivirus / unclassified Crucivirus / Crucivirus-251	183
Viruses / unclassified viruses / unclassified DNA viruses / unclassified ssDNA viruses / Cruciviridae / Crucivirus / unclassified Crucivirus / Crucivirus-275	412
Viruses / unclassified viruses / unclassified DNA viruses / unclassified ssDNA viruses / Cruciviridae / Crucivirus / unclassified Crucivirus / Crucivirus-295	50
Viruses / unclassified viruses / unclassified DNA viruses / unclassified ssDNA viruses / Cruciviridae / Crucivirus / unclassified Crucivirus / Crucivirus-298	43
Viruses / unclassified viruses / unclassified DNA viruses / unclassified ssDNA viruses / Cruciviridae / Crucivirus / unclassified Crucivirus / Crucivirus-322	46
Viruses / unclassified viruses / unclassified DNA viruses / unclassified ssDNA viruses / Cruciviridae / Crucivirus / unclassified Crucivirus / Crucivirus-340	29
Viruses / unclassified viruses / unclassified DNA viruses / unclassified ssDNA viruses / Cruciviridae / Crucivirus / unclassified Crucivirus / Crucivirus-350	46
Viruses / unclassified viruses / unclassified DNA viruses / unclassified ssDNA viruses / Cruciviridae / Crucivirus / unclassified Crucivirus / Crucivirus-362	36
Viruses / unclassified viruses / unclassified DNA viruses / unclassified ssDNA viruses / Cruciviridae / Crucivirus / unclassified Crucivirus / Crucivirus-371	370
Viruses / unclassified viruses / unclassified DNA viruses / unclassified ssDNA viruses / Cruciviridae / Crucivirus / unclassified Crucivirus / Crucivirus-384	29
Viruses / unclassified viruses / unclassified DNA viruses / unclassified ssDNA viruses / Cruciviridae / Crucivirus / unclassified Crucivirus / Crucivirus-387	31
Viruses / unclassified viruses / unclassified DNA viruses / unclassified ssDNA viruses / Cruciviridae / Crucivirus / unclassified Crucivirus / Crucivirus-392	27
Viruses / unclassified viruses / unclassified DNA viruses / unclassified ssDNA viruses / Cruciviridae / Crucivirus / unclassified Crucivirus / Crucivirus-416	300
Viruses / unclassified viruses / unclassified DNA viruses / unclassified ssDNA viruses / Cruciviridae / Crucivirus / unclassified Crucivirus / Crucivirus-419	49
Viruses / unclassified viruses / unclassified DNA viruses / unclassified ssDNA viruses / Cruciviridae / Crucivirus / unclassified Crucivirus / Crucivirus-432	162
Viruses / unclassified viruses / unclassified DNA viruses / unclassified ssDNA viruses / Cruciviridae / Crucivirus / unclassified Crucivirus / Crucivirus-438	34
Viruses / unclassified viruses / unclassified DNA viruses / unclassified ssDNA viruses / Cruciviridae / Crucivirus / unclassified Crucivirus / Crucivirus-458	50
Viruses / unclassified viruses / unclassified DNA viruses / unclassified ssDNA viruses / Cruciviridae / Crucivirus / unclassified Crucivirus / Crucivirus-482	40
Viruses / unclassified viruses / unclassified DNA viruses / unclassified ssDNA viruses / Cruciviridae / Crucivirus / unclassified Crucivirus / Crucivirus-483	22
Viruses / unclassified viruses / unclassified DNA viruses / unclassified ssDNA viruses / Cruciviridae / Crucivirus / unclassified Crucivirus / Crucivirus-497	38
Viruses / unclassified viruses / unclassified DNA viruses / unclassified ssDNA viruses / Cruciviridae / Crucivirus / unclassified Crucivirus / Crucivirus-501	184
Viruses / unclassified viruses / unclassified DNA viruses / unclassified ssDNA viruses / Cruciviridae / Crucivirus / unclassified Crucivirus / Crucivirus-520	42
Viruses / unclassified viruses / unclassified DNA viruses / unclassified ssDNA viruses / Cruciviridae / Crucivirus / unclassified Crucivirus / Crucivirus-539	42
Viruses / unclassified viruses / unclassified DNA viruses / unclassified ssDNA viruses / Cruciviridae / Crucivirus / unclassified Crucivirus / Crucivirus-93	32
Viruses / unclassified viruses / unclassified DNA viruses / unclassified ssDNA viruses / Cruciviridae / Crucivirus / unclassified Crucivirus / Crucivirus-99	48
Viruses / unclassified viruses / unclassified DNA viruses / unclassified ssDNA viruses / Cruciviridae / Idotea virus IWaV278	29
Viruses / unclassified viruses / unclassified DNA viruses / unclassified ssDNA viruses / Dragonfly cyclicusvirus	29
Viruses / unclassified viruses / unclassified DNA viruses / unclassified ssDNA viruses / Dragonfly larvae associated circular virus-1	36
Viruses / unclassified viruses / unclassified DNA viruses / unclassified ssDNA viruses / Dragonfly larvae associated circular virus-2	180
Viruses / unclassified viruses / unclassified DNA viruses / unclassified ssDNA viruses / Dragonfly larvae associated circular virus-3	40
Viruses / unclassified viruses / unclassified DNA viruses / unclassified ssDNA viruses / Dragonfly larvae associated circular virus-6	47
Viruses / unclassified viruses / unclassified DNA viruses / unclassified ssDNA viruses / Dragonfly larvae associated circular virus-8	35
Viruses / unclassified viruses / unclassified DNA viruses / unclassified ssDNA viruses / Dragonfly-associated microphage 1	592
Viruses / unclassified viruses / unclassified DNA viruses / unclassified ssDNA viruses / Fly associated circular virus 7	27
Viruses / unclassified viruses / unclassified DNA viruses / unclassified ssDNA viruses / HP38A virus	126
Viruses / unclassified viruses / unclassified DNA viruses / unclassified ssDNA viruses / HP38B virus	28
Viruses / unclassified viruses / unclassified DNA viruses / unclassified ssDNA viruses / McMurdo Ice Shelf pond-associated circular DNA virus-3	142
Viruses / unclassified viruses / unclassified DNA viruses / unclassified ssDNA viruses / Nepavirus	336
Viruses / unclassified viruses / unclassified DNA viruses / unclassified ssDNA viruses / Odonata-associated circular virus-10	340
Viruses / unclassified viruses / unclassified DNA viruses / unclassified ssDNA viruses / Odonata-associated circular virus-12	46
Viruses / unclassified viruses / unclassified DNA viruses / unclassified ssDNA viruses / Odonata-associated circular virus-18	44
Viruses / unclassified viruses / unclassified DNA viruses / unclassified ssDNA viruses / Odonata-associated circular virus-7	38
Viruses / unclassified viruses / unclassified DNA viruses / unclassified ssDNA viruses / Pimoid spider associated circular virus 2	36
Viruses / unclassified viruses / unclassified DNA viruses / unclassified ssDNA viruses / Sewage-associated circular DNA virus-20	45
Viruses / unclassified viruses / unclassified DNA viruses / unclassified ssDNA viruses / Sewage-associated circular DNA virus-21	37
Viruses / unclassified viruses / unclassified DNA viruses / unclassified ssDNA viruses / Sewage-associated circular DNA virus-24	36
Viruses / unclassified viruses / unclassified DNA viruses / unclassified ssDNA viruses / Sewage-associated circular DNA virus-28	32
Viruses / unclassified viruses / unclassified DNA viruses / unclassified ssDNA viruses / Sewage-associated circular DNA virus-30	49
Viruses / unclassified viruses / unclassified DNA viruses / unclassified ssDNA viruses / Sewage-associated circular DNA virus-32	22
Viruses / unclassified viruses / unclassified DNA viruses / unclassified ssDNA viruses / Sewage-associated circular DNA virus-33	12852
Viruses / unclassified viruses / unclassified DNA viruses / unclassified ssDNA viruses / Sewage-associated circular DNA virus-35	42
Viruses / unclassified viruses / unclassified DNA viruses / unclassified ssDNA viruses / Tentweb spider associated circular virus 1	49
Viruses / unclassified viruses / unclassified DNA viruses / unclassified ssDNA viruses / Termite associated circular virus 3	22
Viruses / unclassified viruses / unclassified DNA viruses / unclassified ssDNA viruses / ssDNA virus sp.	507

## Sheet: microseek-water
Taxonomy	Weight
Viruses / Duplodnaviria / Heunggongvirae / Uroviricota / Caudoviricetes / Caudovirales / Myoviridae / Vequintavirinae / unclassified Vequintavirinae / Acinetobacter phage ABPH49	49
Viruses / Duplodnaviria / Heunggongvirae / Uroviricota / Caudoviricetes / Caudovirales / Siphoviridae / unclassified Siphoviridae / Geobacillus virus E2	26
Viruses / Duplodnaviria / Heunggongvirae / Uroviricota / Caudoviricetes / Caudovirales / Siphoviridae / unclassified Siphoviridae / Siphoviridae sp. cttFh17	178
Viruses / Duplodnaviria / Heunggongvirae / Uroviricota / Caudoviricetes / Caudovirales / environmental samples / uncultured Caudovirales phage	492
Viruses / Riboviria	39
Viruses / Riboviria / Orthornavirae / Duplornaviricota / Chrymotiviricetes / Ghabrivirales / Quadriviridae / Quadrivirus / unclassified Quadrivirus / Thelonectria quadrivirus 1	432
Viruses / Riboviria / Orthornavirae / Duplornaviricota / Chrymotiviricetes / Ghabrivirales / Totiviridae	32
Viruses / Riboviria / Orthornavirae / Duplornaviricota / Chrymotiviricetes / Ghabrivirales / Totiviridae / Leishmaniavirus / Leishmania RNA virus 1	37
Viruses / Riboviria / Orthornavirae / Duplornaviricota / Chrymotiviricetes / Ghabrivirales / Totiviridae / Leishmaniavirus / Leishmania RNA virus 2	37
Viruses / Riboviria / Orthornavirae / Duplornaviricota / Chrymotiviricetes / Ghabrivirales / Totiviridae / Totivirus / Xanthophyllomyces dendrorhous virus L1B	48
Viruses / Riboviria / Orthornavirae / Duplornaviricota / Chrymotiviricetes / Ghabrivirales / Totiviridae / Totivirus / unclassified Totivirus / Erysiphales associated totivirus 22	33
Viruses / Riboviria / Orthornavirae / Duplornaviricota / Chrymotiviricetes / Ghabrivirales / Totiviridae / Totivirus / unclassified Totivirus / Erysiphales associated totivirus 5	135
Viruses / Riboviria / Orthornavirae / Duplornaviricota / Chrymotiviricetes / Ghabrivirales / Totiviridae / Totivirus / unclassified Totivirus / Rhodosporidiobolus odoratus RNA virus 1	41
Viruses / Riboviria / Orthornavirae / Duplornaviricota / Chrymotiviricetes / Ghabrivirales / Totiviridae / Victorivirus / Beauveria bassiana victorivirus 1	26
Viruses / Riboviria / Orthornavirae / Duplornaviricota / Chrymotiviricetes / Ghabrivirales / Totiviridae / Victorivirus / Sphaeropsis sapinea RNA virus 1	23
Viruses / Riboviria / Orthornavirae / Duplornaviricota / Chrymotiviricetes / Ghabrivirales / Totiviridae / Victorivirus / unclassified Victorivirus	21
Viruses / Riboviria / Orthornavirae / Duplornaviricota / Chrymotiviricetes / Ghabrivirales / Totiviridae / Victorivirus / unclassified Victorivirus / Fusarium asiaticum victorivirus 2	35
Viruses / Riboviria / Orthornavirae / Duplornaviricota / Chrymotiviricetes / Ghabrivirales / Totiviridae / Victorivirus / unclassified Victorivirus / Fusarium sambucinum victorivirus 1	44
Viruses / Riboviria / Orthornavirae / Duplornaviricota / Chrymotiviricetes / Ghabrivirales / Totiviridae / Victorivirus / unclassified Victorivirus / Helianthus annus leaf-associated victorivirus 1	31
Viruses / Riboviria / Orthornavirae / Duplornaviricota / Chrymotiviricetes / Ghabrivirales / Totiviridae / Victorivirus / unclassified Victorivirus / Neofusicoccum parvum victorivirus 1	424
Viruses / Riboviria / Orthornavirae / Duplornaviricota / Chrymotiviricetes / Ghabrivirales / Totiviridae / Victorivirus / unclassified Victorivirus / Neofusicoccum parvum victorivirus 2	44
Viruses / Riboviria / Orthornavirae / Duplornaviricota / Chrymotiviricetes / Ghabrivirales / Totiviridae / Victorivirus / unclassified Victorivirus / Phomopsis vexans RNA virus	444
Viruses / Riboviria / Orthornavirae / Duplornaviricota / Chrymotiviricetes / Ghabrivirales / Totiviridae / Victorivirus / unclassified Victorivirus / Sclerotinia nivalis victorivirus 1	164
Viruses / Riboviria / Orthornavirae / Duplornaviricota / Chrymotiviricetes / Ghabrivirales / Totiviridae / Victorivirus / unclassified Victorivirus / Sclerotinia sclerotiorum victorivirus 1	40
Viruses / Riboviria / Orthornavirae / Duplornaviricota / Chrymotiviricetes / Ghabrivirales / Totiviridae / unclassified Totiviridae	48
Viruses / Riboviria / Orthornavirae / Duplornaviricota / Chrymotiviricetes / Ghabrivirales / Totiviridae / unclassified Totiviridae / Blechomonas juanalfonzi Leishmaniavirus-like RNA virus 1	35
Viruses / Riboviria / Orthornavirae / Duplornaviricota / Chrymotiviricetes / Ghabrivirales / Totiviridae / unclassified Totiviridae / Colletotrichum zoysiae totivirus 1	45
Viruses / Riboviria / Orthornavirae / Duplornaviricota / Chrymotiviricetes / Ghabrivirales / Totiviridae / unclassified Totiviridae / Conidiobolus heterosporus totivirus 1	37
Viruses / Riboviria / Orthornavirae / Duplornaviricota / Chrymotiviricetes / Ghabrivirales / Totiviridae / unclassified Totiviridae / Diatom colony associated dsRNA virus 10	144
Viruses / Riboviria / Orthornavirae / Duplornaviricota / Chrymotiviricetes / Ghabrivirales / Totiviridae / unclassified Totiviridae / Diatom colony associated dsRNA virus 11	44
Viruses / Riboviria / Orthornavirae / Duplornaviricota / Chrymotiviricetes / Ghabrivirales / Totiviridae / unclassified Totiviridae / Diatom colony associated virus-Like RNA Segment 6	144
Viruses / Riboviria / Orthornavirae / Duplornaviricota / Chrymotiviricetes / Ghabrivirales / Totiviridae / unclassified Totiviridae / Diatom totivirus 1	160
Viruses / Riboviria / Orthornavirae / Duplornaviricota / Chrymotiviricetes / Ghabrivirales / Totiviridae / unclassified Totiviridae / Hortaea werneckii totivirus 1	30
Viruses / Riboviria / Orthornavirae / Duplornaviricota / Chrymotiviricetes / Ghabrivirales / Totiviridae / unclassified Totiviridae / Keenan toti-like virus	6210
Viruses / Riboviria / Orthornavirae / Duplornaviricota / Chrymotiviricetes / Ghabrivirales / Totiviridae / unclassified Totiviridae / Lonestar tick totivirus	632
Viruses / Riboviria / Orthornavirae / Duplornaviricota / Chrymotiviricetes / Ghabrivirales / Totiviridae / unclassified Totiviridae / Penicillium aurantiogriseum totivirus 1	34
Viruses / Riboviria / Orthornavirae / Duplornaviricota / Chrymotiviricetes / Ghabrivirales / Totiviridae / unclassified Totiviridae / Plasmopara viticola lesion associated toti 3	34
Viruses / Riboviria / Orthornavirae / Duplornaviricota / Chrymotiviricetes / Ghabrivirales / Totiviridae / unclassified Totiviridae / Plasmopara viticola lesion associated toti 4	41
Viruses / Riboviria / Orthornavirae / Duplornaviricota / Chrymotiviricetes / Ghabrivirales / Totiviridae / unclassified Totiviridae / Plasmopara viticola lesion associated totivirus-like 1	37
Viruses / Riboviria / Orthornavirae / Duplornaviricota / Chrymotiviricetes / Ghabrivirales / Totiviridae / unclassified Totiviridae / Red algae totivirus 1	39
Viruses / Riboviria / Orthornavirae / Duplornaviricota / Chrymotiviricetes / Ghabrivirales / Totiviridae / unclassified Totiviridae / Red clover powdery mildew-associated totivirus 4	38
Viruses / Riboviria / Orthornavirae / Duplornaviricota / Chrymotiviricetes / Ghabrivirales / Totiviridae / unclassified Totiviridae / Syncephalastrum racemosum totivirus 1	29
Viruses / Riboviria / Orthornavirae / Duplornaviricota / Chrymotiviricetes / Ghabrivirales / Totiviridae / unclassified Totiviridae / Thelebolus microsporus totivirus 1	102
Viruses / Riboviria / Orthornavirae / Duplornaviricota / Chrymotiviricetes / Ghabrivirales / Totiviridae / unclassified Totiviridae / Totiviridae sp.	47
Viruses / Riboviria / Orthornavirae / Duplornaviricota / Chrymotiviricetes / Ghabrivirales / Totiviridae / unclassified Totiviridae / Umbelopsis ramanniana virus 2	392
Viruses / Riboviria / Orthornavirae / Duplornaviricota / Chrymotiviricetes / Ghabrivirales / Totiviridae / unclassified Totiviridae / Umbelopsis ramanniana virus 4	402
Viruses / Riboviria / Orthornavirae / Duplornaviricota / Chrymotiviricetes / Ghabrivirales / Totiviridae / unclassified Totiviridae / signal crayfish associated toti-like virus 1	30
Viruses / Riboviria / Orthornavirae / Lenarviricota / Amabiliviricetes / Wolframvirales / Narnaviridae / Narnavirus / unclassified Narnavirus	222
Viruses / Riboviria / Orthornavirae / Lenarviricota / Amabiliviricetes / Wolframvirales / Narnaviridae / Narnavirus / unclassified Narnavirus / Plasmopara viticola lesion associated narnavirus 29	37
Viruses / Riboviria / Orthornavirae / Lenarviricota / Howeltoviricetes / Cryppavirales / Mitoviridae / Mitovirus / unclassified Mitovirus / Mitovirus sp.	33
Viruses / Riboviria / Orthornavirae / Negarnaviricota / Polyploviricotina / Ellioviricetes / Bunyavirales	28
Viruses / Riboviria / Orthornavirae / Negarnaviricota / Polyploviricotina / Ellioviricetes / Bunyavirales / Arenaviridae / unclassified Arenaviridae / Arenavirus / unclassified Arenavirus / Arenavirus sp.	50
Viruses / Riboviria / Orthornavirae / Negarnaviricota / Polyploviricotina / Ellioviricetes / Bunyavirales / Phenuiviridae / Coguvirus / Coguvirus eburi / Citrus virus A	480
Viruses / Riboviria / Orthornavirae / Negarnaviricota / Polyploviricotina / Ellioviricetes / Bunyavirales / Phenuiviridae / Laulavirus / Grapevine laulavirus 2 / Grapevine associated cogu-like virus 2	615
Viruses / Riboviria / Orthornavirae / Negarnaviricota / Polyploviricotina / Ellioviricetes / Bunyavirales / Phenuiviridae / unclassified Phenuiviridae / Xinjiang phenui-like virus	545
Viruses / Riboviria / Orthornavirae / Pisuviricota / Duplopiviricetes / Durnavirales / Partitiviridae / unclassified Partitiviridae / Plasmopara viticola lesion associated Partitivirus 10	30
Viruses / Riboviria / Orthornavirae / Pisuviricota / Pisoniviricetes / Picornavirales / Picornaviridae / Aalivirus / unclassified Aalivirus / Pacific black duck aalivirus	34
Viruses / Riboviria / Orthornavirae / Pisuviricota / Pisoniviricetes / Picornavirales / Picornaviridae / unclassified Picornaviridae / Picornaviridae sp.	32
Viruses / Riboviria / Polymycoviridae / Polymycovirus	30
Viruses / Riboviria / Polymycoviridae / Polymycovirus / Aspergillus spelaeus polymycovirus 1 / Aspergillus spelaeus tetramycovirus 1	34
Viruses / Riboviria / Polymycoviridae / Polymycovirus / Magnaporthe oryzae polymycovirus 1	74
Viruses / Riboviria / dsRNA viruses / unclassified dsRNA viruses / Sclerotinia sclerotiorum tetramycovirus-1	1280
Viruses / Riboviria / dsRNA viruses / unclassified dsRNA viruses / Ustilaginoidea virens nonsegmented virus 2	3995
Viruses / Riboviria / unclassified Riboviria / Botrytis cinerea mycovirus 4	32
Viruses / Riboviria / unclassified Riboviria / Nuyav virus	25
Viruses / Riboviria / unclassified Riboviria / Phaeoacremonium minimum tetramycovirus 1	33
Viruses / Riboviria / unclassified Riboviria / unclassified RNA viruses ShiM-2016 / Changjiang tombus-like virus 5	24
Viruses / Riboviria / unclassified Riboviria / unclassified RNA viruses ShiM-2016 / Hubei toti-like virus 17	23
Viruses / Varidnaviria / Bamfordvirae / Nucleocytoviricota / Megaviricetes / Imitervirales / Mimiviridae / unclassified Mimiviridae / Harvfovirus sp.	47
Viruses / Varidnaviria / Bamfordvirae / Nucleocytoviricota / Megaviricetes / Imitervirales / Mimiviridae / unclassified Mimiviridae / Klosneuvirinae / Klosneuvirus / Bodo saltans virus	28
Viruses / Varidnaviria / Bamfordvirae / Nucleocytoviricota / Megaviricetes / Imitervirales / Mimiviridae / unclassified Mimiviridae / Tupanvirus / Tupanvirus soda lake	50
Viruses / unclassified viruses / Rhizoctonia fumigata mycovirus	560
Viruses / unclassified viruses / unclassified DNA viruses / Mollivirus kamchatka	26
Viruses / unclassified viruses / unclassified DNA viruses / unclassified dsDNA phages	144

## Sheet: CZID-matrix-plasma
Taxonomy	Weight
Viruses / Alphasatellitidae / Geminialphasatellitinae / Clecrusatellite	49
Viruses / Alphasatellitidae / Geminialphasatellitinae / Clecrusatellite / Melon chlorotic mosaic alphasatellite	49
Viruses / Anelloviridae / Alphatorquevirus	49
Viruses / Anelloviridae / Alphatorquevirus / Torque teno virus 3	49
Viruses / Anelloviridae / Gammatorquevirus	84.94
Viruses / Anelloviridae / Gammatorquevirus / Torque teno midi virus 10	44.5
Viruses / Anelloviridae / Gammatorquevirus / Torque teno midi virus 6	38
Viruses / Anelloviridae / unclassified Anelloviridae / Anelloviridae sp.	84
Viruses / Anelloviridae / unclassified Anelloviridae / Small anellovirus	59
Viruses / Anelloviridae / unclassified Anelloviridae / Torque teno midi virus	86.4
Viruses / Anelloviridae / unclassified Anelloviridae / Torque teno virus	40.3
Viruses / Duplodnaviria / Heunggongvirae / Peploviricota / Herviviricetes / Herpesvirales / Herpesviridae / Alphaherpesvirinae / Simplexvirus	23
Viruses / Duplodnaviria / Heunggongvirae / Peploviricota / Herviviricetes / Herpesvirales / Herpesviridae / Alphaherpesvirinae / Simplexvirus / Human alphaherpesvirus 1	23
Viruses / Duplodnaviria / Heunggongvirae / Peploviricota / Herviviricetes / Herpesvirales / Herpesviridae / Betaherpesvirinae / Cytomegalovirus	54
Viruses / Duplodnaviria / Heunggongvirae / Peploviricota / Herviviricetes / Herpesvirales / Herpesviridae / Betaherpesvirinae / Cytomegalovirus / Human betaherpesvirus 5	54
Viruses / Duplodnaviria / Heunggongvirae / Uroviricota / Caudoviricetes / Caudovirales / Ackermannviridae / Cvivirinae / Kuttervirus	30
Viruses / Duplodnaviria / Heunggongvirae / Uroviricota / Caudoviricetes / Caudovirales / Ackermannviridae / Miltonvirus / Serratia virus MAM1	48
Viruses / Duplodnaviria / Heunggongvirae / Uroviricota / Caudoviricetes / Caudovirales / Ackermannviridae / Taipeivirus	47.4
Viruses / Duplodnaviria / Heunggongvirae / Uroviricota / Caudoviricetes / Caudovirales / Ackermannviridae / Taipeivirus / Klebsiella virus May	47.4
Viruses / Duplodnaviria / Heunggongvirae / Uroviricota / Caudoviricetes / Caudovirales / Autographiviridae / Aqualcavirus	33.5
Viruses / Duplodnaviria / Heunggongvirae / Uroviricota / Caudoviricetes / Caudovirales / Autographiviridae / Aqualcavirus / Aquamicrobium virus P14	33.5
Viruses / Duplodnaviria / Heunggongvirae / Uroviricota / Caudoviricetes / Caudovirales / Autographiviridae / Ayaqvirus	44
Viruses / Duplodnaviria / Heunggongvirae / Uroviricota / Caudoviricetes / Caudovirales / Autographiviridae / Ayaqvirus / Ayaqvirus S45C18	44
Viruses / Duplodnaviria / Heunggongvirae / Uroviricota / Caudoviricetes / Caudovirales / Autographiviridae / Corkvirinae / Kantovirus	31
Viruses / Duplodnaviria / Heunggongvirae / Uroviricota / Caudoviricetes / Caudovirales / Autographiviridae / Corkvirinae / Kantovirus / Pseudomonas virus C171	31
Viruses / Duplodnaviria / Heunggongvirae / Uroviricota / Caudoviricetes / Caudovirales / Autographiviridae / Corkvirinae / Phimunavirus	44.3611
Viruses / Duplodnaviria / Heunggongvirae / Uroviricota / Caudoviricetes / Caudovirales / Autographiviridae / Corkvirinae / Phimunavirus / Pectobacterium virus CB5	34.5
Viruses / Duplodnaviria / Heunggongvirae / Uroviricota / Caudoviricetes / Caudovirales / Autographiviridae / Corkvirinae / Phimunavirus / Pectobacterium virus PP90	50
Viruses / Duplodnaviria / Heunggongvirae / Uroviricota / Caudoviricetes / Caudovirales / Autographiviridae / Corkvirinae / Stompvirus	42
Viruses / Duplodnaviria / Heunggongvirae / Uroviricota / Caudoviricetes / Caudovirales / Autographiviridae / Corkvirinae / Stompvirus / Dickeya virus BF25-12	42
Viruses / Duplodnaviria / Heunggongvirae / Uroviricota / Caudoviricetes / Caudovirales / Autographiviridae / Ermolevavirus	38.2
Viruses / Duplodnaviria / Heunggongvirae / Uroviricota / Caudoviricetes / Caudovirales / Autographiviridae / Ermolevavirus / Escherichia virus PGT2	38.2
Viruses / Duplodnaviria / Heunggongvirae / Uroviricota / Caudoviricetes / Caudovirales / Autographiviridae / Gyeongsanvirus	57.73
Viruses / Duplodnaviria / Heunggongvirae / Uroviricota / Caudoviricetes / Caudovirales / Autographiviridae / Gyeongsanvirus / Ralstonia virus DURPI	38
Viruses / Duplodnaviria / Heunggongvirae / Uroviricota / Caudoviricetes / Caudovirales / Autographiviridae / Igirivirus	42.3333
Viruses / Duplodnaviria / Heunggongvirae / Uroviricota / Caudoviricetes / Caudovirales / Autographiviridae / Igirivirus / Synechococcus virus STIP37	42.3
Viruses / Duplodnaviria / Heunggongvirae / Uroviricota / Caudoviricetes / Caudovirales / Autographiviridae / Kajamvirus	157
Viruses / Duplodnaviria / Heunggongvirae / Uroviricota / Caudoviricetes / Caudovirales / Autographiviridae / Kajamvirus / Synechococcus virus SRIP1	157
Viruses / Duplodnaviria / Heunggongvirae / Uroviricota / Caudoviricetes / Caudovirales / Autographiviridae / Kembevirus	42
Viruses / Duplodnaviria / Heunggongvirae / Uroviricota / Caudoviricetes / Caudovirales / Autographiviridae / Kembevirus / Synechococcus virus SCBP2	42
Viruses / Duplodnaviria / Heunggongvirae / Uroviricota / Caudoviricetes / Caudovirales / Autographiviridae / Lirvirus	35.6667
Viruses / Duplodnaviria / Heunggongvirae / Uroviricota / Caudoviricetes / Caudovirales / Autographiviridae / Lirvirus / Synechococcus virus SCBP3	35.7
Viruses / Duplodnaviria / Heunggongvirae / Uroviricota / Caudoviricetes / Caudovirales / Autographiviridae / Melnykvirinae / Cronosvirus	64
Viruses / Duplodnaviria / Heunggongvirae / Uroviricota / Caudoviricetes / Caudovirales / Autographiviridae / Melnykvirinae / Cronosvirus / Cronobacter virus GAP227	64
Viruses / Duplodnaviria / Heunggongvirae / Uroviricota / Caudoviricetes / Caudovirales / Autographiviridae / Molineuxvirinae / Eracentumvirus	26
Viruses / Duplodnaviria / Heunggongvirae / Uroviricota / Caudoviricetes / Caudovirales / Autographiviridae / Molineuxvirinae / Eracentumvirus / Erwinia virus Era103	26
Viruses / Duplodnaviria / Heunggongvirae / Uroviricota / Caudoviricetes / Caudovirales / Autographiviridae / Molineuxvirinae / Vectrevirus	36
Viruses / Duplodnaviria / Heunggongvirae / Uroviricota / Caudoviricetes / Caudovirales / Autographiviridae / Molineuxvirinae / Vectrevirus / Escherichia virus ACGC91	36
Viruses / Duplodnaviria / Heunggongvirae / Uroviricota / Caudoviricetes / Caudovirales / Autographiviridae / Okabevirinae / Ampunavirus	47
Viruses / Duplodnaviria / Heunggongvirae / Uroviricota / Caudoviricetes / Caudovirales / Autographiviridae / Okabevirinae / Ampunavirus / Ralstonia virus RSPI1	47
Viruses / Duplodnaviria / Heunggongvirae / Uroviricota / Caudoviricetes / Caudovirales / Autographiviridae / Okabevirinae / Higashivirus	48.7356
Viruses / Duplodnaviria / Heunggongvirae / Uroviricota / Caudoviricetes / Caudovirales / Autographiviridae / Okabevirinae / Higashivirus / Ralstonia virus RSB1	49
Viruses / Duplodnaviria / Heunggongvirae / Uroviricota / Caudoviricetes / Caudovirales / Autographiviridae / Okabevirinae / Higashivirus / Ralstonia virus RsoP1IDN	33.2
Viruses / Duplodnaviria / Heunggongvirae / Uroviricota / Caudoviricetes / Caudovirales / Autographiviridae / Okabevirinae / Risjevirus	35
Viruses / Duplodnaviria / Heunggongvirae / Uroviricota / Caudoviricetes / Caudovirales / Autographiviridae / Okabevirinae / Risjevirus / Ralstonia virus RSJ2	35
Viruses / Duplodnaviria / Heunggongvirae / Uroviricota / Caudoviricetes / Caudovirales / Autographiviridae / Percyvirus	36
Viruses / Duplodnaviria / Heunggongvirae / Uroviricota / Caudoviricetes / Caudovirales / Autographiviridae / Percyvirus / Caulobacter virus Percy	36
Viruses / Duplodnaviria / Heunggongvirae / Uroviricota / Caudoviricetes / Caudovirales / Autographiviridae / Pradovirus	50.9437
Viruses / Duplodnaviria / Heunggongvirae / Uroviricota / Caudoviricetes / Caudovirales / Autographiviridae / Pradovirus / Xylella virus Prado	32
Viruses / Duplodnaviria / Heunggongvirae / Uroviricota / Caudoviricetes / Caudovirales / Autographiviridae / Pradovirus / unclassified Pradovirus / Bacteriophage Titan-X	25.1
Viruses / Duplodnaviria / Heunggongvirae / Uroviricota / Caudoviricetes / Caudovirales / Autographiviridae / Scottvirus	49
Viruses / Duplodnaviria / Heunggongvirae / Uroviricota / Caudoviricetes / Caudovirales / Autographiviridae / Scottvirus / Sphingomonas virus Scott	49
Viruses / Duplodnaviria / Heunggongvirae / Uroviricota / Caudoviricetes / Caudovirales / Autographiviridae / Slopekvirinae / Drulisvirus	42
Viruses / Duplodnaviria / Heunggongvirae / Uroviricota / Caudoviricetes / Caudovirales / Autographiviridae / Slopekvirinae / Koutsourovirus	31
Viruses / Duplodnaviria / Heunggongvirae / Uroviricota / Caudoviricetes / Caudovirales / Autographiviridae / Slopekvirinae / Koutsourovirus / Enterobacter virus KDA1	31
Viruses / Duplodnaviria / Heunggongvirae / Uroviricota / Caudoviricetes / Caudovirales / Autographiviridae / Studiervirinae / Berlinvirus	62.376
Viruses / Duplodnaviria / Heunggongvirae / Uroviricota / Caudoviricetes / Caudovirales / Autographiviridae / Studiervirinae / Berlinvirus / Erwinia virus FE44	44
Viruses / Duplodnaviria / Heunggongvirae / Uroviricota / Caudoviricetes / Caudovirales / Autographiviridae / Studiervirinae / Berlinvirus / Pectobacterium virus PP74	45
Viruses / Duplodnaviria / Heunggongvirae / Uroviricota / Caudoviricetes / Caudovirales / Autographiviridae / Studiervirinae / Ghunavirus	34
Viruses / Duplodnaviria / Heunggongvirae / Uroviricota / Caudoviricetes / Caudovirales / Autographiviridae / Studiervirinae / Ghunavirus / Pseudomonas virus Henninger	34
Viruses / Duplodnaviria / Heunggongvirae / Uroviricota / Caudoviricetes / Caudovirales / Autographiviridae / Studiervirinae / Kayfunavirus	48.8685
Viruses / Duplodnaviria / Heunggongvirae / Uroviricota / Caudoviricetes / Caudovirales / Autographiviridae / Studiervirinae / Pektosvirus	56
Viruses / Duplodnaviria / Heunggongvirae / Uroviricota / Caudoviricetes / Caudovirales / Autographiviridae / Studiervirinae / Pektosvirus / Pectobacterium virus PPWS4	56
Viruses / Duplodnaviria / Heunggongvirae / Uroviricota / Caudoviricetes / Caudovirales / Autographiviridae / Studiervirinae / Przondovirus	38.5227
Viruses / Duplodnaviria / Heunggongvirae / Uroviricota / Caudoviricetes / Caudovirales / Autographiviridae / Studiervirinae / Przondovirus / Klebsiella virus K5-4	54.4
Viruses / Duplodnaviria / Heunggongvirae / Uroviricota / Caudoviricetes / Caudovirales / Autographiviridae / Studiervirinae / Teseptimavirus	49.5
Viruses / Duplodnaviria / Heunggongvirae / Uroviricota / Caudoviricetes / Caudovirales / Autographiviridae / Tangaroavirus	46
Viruses / Duplodnaviria / Heunggongvirae / Uroviricota / Caudoviricetes / Caudovirales / Autographiviridae / Tangaroavirus / Prochlorococcus virus 951510a	46
Viruses / Duplodnaviria / Heunggongvirae / Uroviricota / Caudoviricetes / Caudovirales / Autographiviridae / Voetvirus	47
Viruses / Duplodnaviria / Heunggongvirae / Uroviricota / Caudoviricetes / Caudovirales / Autographiviridae / Voetvirus / Synechococcus virus Syn5	47
Viruses / Duplodnaviria / Heunggongvirae / Uroviricota / Caudoviricetes / Caudovirales / Autographiviridae / Votkovvirus	30
Viruses / Duplodnaviria / Heunggongvirae / Uroviricota / Caudoviricetes / Caudovirales / Autographiviridae / unclassified Autographiviridae / Teseptimavirus S2B	49.5
Viruses / Duplodnaviria / Heunggongvirae / Uroviricota / Caudoviricetes / Caudovirales / Chaseviridae / Cleopatravirinae / Loessnervirus	48
Viruses / Duplodnaviria / Heunggongvirae / Uroviricota / Caudoviricetes / Caudovirales / Chaseviridae / Nefertitivirinae / Pahsextavirus	31
Viruses / Duplodnaviria / Heunggongvirae / Uroviricota / Caudoviricetes / Caudovirales / Chaseviridae / Nefertitivirinae / Pahsextavirus / Aeromonas virus pAh6C	31
Viruses / Duplodnaviria / Heunggongvirae / Uroviricota / Caudoviricetes / Caudovirales / Chaseviridae / Nefertitivirinae / Yushanvirus	34
Viruses / Duplodnaviria / Heunggongvirae / Uroviricota / Caudoviricetes / Caudovirales / Chaseviridae / Nefertitivirinae / Yushanvirus / Shewanella virus SppYZU05	34
Viruses / Duplodnaviria / Heunggongvirae / Uroviricota / Caudoviricetes / Caudovirales / Demerecviridae / Ermolyevavirinae / Cetovirus	59.5
Viruses / Duplodnaviria / Heunggongvirae / Uroviricota / Caudoviricetes / Caudovirales / Demerecviridae / Markadamsvirinae / Epseptimavirus	58.05
Viruses / Duplodnaviria / Heunggongvirae / Uroviricota / Caudoviricetes / Caudovirales / Demerecviridae / Markadamsvirinae / Tequintavirus	1
Viruses / Duplodnaviria / Heunggongvirae / Uroviricota / Caudoviricetes / Caudovirales / Demerecviridae / Markadamsvirinae / Tequintavirus / Escherichia virus T5	49
Viruses / Duplodnaviria / Heunggongvirae / Uroviricota / Caudoviricetes / Caudovirales / Demerecviridae / Mccorquodalevirinae / Myunavirus	-
Viruses / Duplodnaviria / Heunggongvirae / Uroviricota / Caudoviricetes / Caudovirales / Demerecviridae / Mccorquodalevirinae / Myunavirus / Pectobacterium virus My1	-
Viruses / Duplodnaviria / Heunggongvirae / Uroviricota / Caudoviricetes / Caudovirales / Drexlerviridae / Braunvirinae / Guelphvirus	51
Viruses / Duplodnaviria / Heunggongvirae / Uroviricota / Caudoviricetes / Caudovirales / Drexlerviridae / Braunvirinae / Guelphvirus / unclassified Guelphvirus / Escherichia virus ECH1	51
Viruses / Duplodnaviria / Heunggongvirae / Uroviricota / Caudoviricetes / Caudovirales / Herelleviridae / Bastillevirinae / Bequatrovirus	39
Viruses / Duplodnaviria / Heunggongvirae / Uroviricota / Caudoviricetes / Caudovirales / Herelleviridae / Bastillevirinae / Caeruleovirus	19
Viruses / Duplodnaviria / Heunggongvirae / Uroviricota / Caudoviricetes / Caudovirales / Herelleviridae / Bastillevirinae / Caeruleovirus / Bacillus virus BCP82	47.5
Viruses / Duplodnaviria / Heunggongvirae / Uroviricota / Caudoviricetes / Caudovirales / Herelleviridae / Bastillevirinae / Caeruleovirus / Bacillus virus Deepblue	50.5
Viruses / Duplodnaviria / Heunggongvirae / Uroviricota / Caudoviricetes / Caudovirales / Herelleviridae / Bastillevirinae / Caeruleovirus / Bacillus virus JBP901	29
Viruses / Duplodnaviria / Heunggongvirae / Uroviricota / Caudoviricetes / Caudovirales / Herelleviridae / Bastillevirinae / Tsarbombavirus	54.3333
Viruses / Duplodnaviria / Heunggongvirae / Uroviricota / Caudoviricetes / Caudovirales / Herelleviridae / Bastillevirinae / Tsarbombavirus / Bacillus virus BCP78	56.3
Viruses / Duplodnaviria / Heunggongvirae / Uroviricota / Caudoviricetes / Caudovirales / Herelleviridae / Bastillevirinae / Wphvirus	-
Viruses / Duplodnaviria / Heunggongvirae / Uroviricota / Caudoviricetes / Caudovirales / Herelleviridae / Bastillevirinae / Wphvirus / Bacillus virus Megatron	-
Viruses / Duplodnaviria / Heunggongvirae / Uroviricota / Caudoviricetes / Caudovirales / Herelleviridae / Brockvirinae / Schiekvirus	46
Viruses / Duplodnaviria / Heunggongvirae / Uroviricota / Caudoviricetes / Caudovirales / Herelleviridae / Brockvirinae / Schiekvirus / Enterococcus virus EFDG1	46
Viruses / Duplodnaviria / Heunggongvirae / Uroviricota / Caudoviricetes / Caudovirales / Herelleviridae / Harbinvirus	35.4
Viruses / Duplodnaviria / Heunggongvirae / Uroviricota / Caudoviricetes / Caudovirales / Herelleviridae / Harbinvirus / Lactobacillus virus Iacchus	35.4
Viruses / Duplodnaviria / Heunggongvirae / Uroviricota / Caudoviricetes / Caudovirales / Herelleviridae / Salchichonvirus / Lactobacillus virus LP65	50
Viruses / Duplodnaviria / Heunggongvirae / Uroviricota / Caudoviricetes / Caudovirales / Herelleviridae / Spounavirinae / Siminovitchvirus	95
Viruses / Duplodnaviria / Heunggongvirae / Uroviricota / Caudoviricetes / Caudovirales / Herelleviridae / Spounavirinae / Siminovitchvirus / Bacillus virus CP51	95
Viruses / Duplodnaviria / Heunggongvirae / Uroviricota / Caudoviricetes / Caudovirales / Herelleviridae / Twortvirinae / Baoshanvirus	38
Viruses / Duplodnaviria / Heunggongvirae / Uroviricota / Caudoviricetes / Caudovirales / Herelleviridae / Twortvirinae / Kayvirus	68.9
Viruses / Duplodnaviria / Heunggongvirae / Uroviricota / Caudoviricetes / Caudovirales / Herelleviridae / Twortvirinae / Sepunavirus	35
Viruses / Duplodnaviria / Heunggongvirae / Uroviricota / Caudoviricetes / Caudovirales / Herelleviridae / Twortvirinae / Silviavirus	47
Viruses / Duplodnaviria / Heunggongvirae / Uroviricota / Caudoviricetes / Caudovirales / Herelleviridae / Twortvirinae / Twortvirus	40
Viruses / Duplodnaviria / Heunggongvirae / Uroviricota / Caudoviricetes / Caudovirales / Herelleviridae / Twortvirinae / Twortvirus / Staphylococcus virus Twort	40
Viruses / Duplodnaviria / Heunggongvirae / Uroviricota / Caudoviricetes / Caudovirales / Lilyvirus	50
Viruses / Duplodnaviria / Heunggongvirae / Uroviricota / Caudoviricetes / Caudovirales / Lilyvirus / Paenibacillus virus Lily	50
Viruses / Duplodnaviria / Heunggongvirae / Uroviricota / Caudoviricetes / Caudovirales / Podoviridae / unclassified Podoviridae / Cryophage ML09	191
Viruses / Duplodnaviria / Heunggongvirae / Uroviricota / Caudoviricetes / Caudovirales / Siphoviridae / unclassified Siphoviridae / Caudovirales GX15bay	47.6
Viruses / Duplodnaviria / Heunggongvirae / Uroviricota / Caudoviricetes / Caudovirales / unclassified Caudovirales / Marine virus AFVG_25M23	-
Viruses / Duplodnaviria / Heunggongvirae / Uroviricota / Caudoviricetes / Caudovirales / unclassified Caudovirales / Marine virus AFVG_25M25	-
Viruses / Monodnaviria / Shotokuvirae / Cossaviricota / Quintoviricetes / Piccovirales / Parvoviridae / Densovirinae / Ambidensovirus	40
Viruses / Monodnaviria / Shotokuvirae / Cossaviricota / Quintoviricetes / Piccovirales / Parvoviridae / Densovirinae / Muscodensovirus / Dipteran muscodensovirus 1 / Haematobia irritans densovirus	29
Viruses / Monodnaviria / Shotokuvirae / Cossaviricota / Quintoviricetes / Piccovirales / Parvoviridae / Densovirinae / environmental samples / uncultured densovirus	41
Viruses / Monodnaviria / Shotokuvirae / Cossaviricota / Quintoviricetes / Piccovirales / Parvoviridae / Densovirinae / unclassified Densovirinae / Culex densovirus	30
Viruses / Monodnaviria / Shotokuvirae / Cossaviricota / Quintoviricetes / Piccovirales / Parvoviridae / Densovirinae / unclassified Densovirinae / Densovirinae sp.	63
Viruses / Monodnaviria / Shotokuvirae / Cossaviricota / Quintoviricetes / Piccovirales / Parvoviridae / Densovirinae / unclassified Densovirinae / Densovirus SC444	40
Viruses / Monodnaviria / Shotokuvirae / Cossaviricota / Quintoviricetes / Piccovirales / Parvoviridae / Parvovirinae / Dependoparvovirus	41
Viruses / Monodnaviria / Shotokuvirae / Cossaviricota / Quintoviricetes / Piccovirales / Parvoviridae / Parvovirinae / Dependoparvovirus / unclassified Dependoparvovirus / Adeno-associated virus	41
Viruses / Monodnaviria / Shotokuvirae / Cossaviricota / Quintoviricetes / Piccovirales / Parvoviridae / Parvovirinae / unclassified Parvovirinae / Parvovirus NIH-CQV	291.8
Viruses / Monodnaviria / Shotokuvirae / Cossaviricota / Quintoviricetes / Piccovirales / Parvoviridae / unclassified Parvoviridae / Forsythia suspensa parvo-like virus	343.7
Viruses / Monodnaviria / Shotokuvirae / Cossaviricota / Quintoviricetes / Piccovirales / Parvoviridae / unclassified Parvoviridae / Lactuca sativa parvo-like virus	35.6
Viruses / Monodnaviria / Shotokuvirae / Cossaviricota / Quintoviricetes / Piccovirales / Parvoviridae / unclassified Parvoviridae / Parvoviridae sp.	67.5
Viruses / Monodnaviria / Shotokuvirae / Cossaviricota / Quintoviricetes / Piccovirales / Parvoviridae / unclassified Parvoviridae / Trichosanthes kirilowii parvo-like virus	140.3
Viruses / Monodnaviria / Shotokuvirae / Cressdnaviricota / Arfiviricetes / Baphyvirales / Bacilladnaviridae / Bacilladnavirus	49.8529
Viruses / Monodnaviria / Shotokuvirae / Cressdnaviricota / Arfiviricetes / Baphyvirales / Bacilladnaviridae / Bacilladnavirus / unclassified Bacilladnavirus / Bacilladnavirus sp.	49.9
Viruses / Monodnaviria / Shotokuvirae / Cressdnaviricota / Arfiviricetes / Cirlivirales / Circoviridae / Circovirus	20.508794076139743
Viruses / Monodnaviria / Shotokuvirae / Cressdnaviricota / Arfiviricetes / Cirlivirales / Circoviridae / Circovirus / Beak and feather disease virus	37.4
Viruses / Monodnaviria / Shotokuvirae / Cressdnaviricota / Arfiviricetes / Cirlivirales / Circoviridae / Circovirus / Whale circovirus / Beaked whale circovirus	32
Viruses / Monodnaviria / Shotokuvirae / Cressdnaviricota / Arfiviricetes / Cirlivirales / Circoviridae / Circovirus / unclassified Circovirus / Bat circovirus	186.8
Viruses / Monodnaviria / Shotokuvirae / Cressdnaviricota / Arfiviricetes / Cirlivirales / Circoviridae / Circovirus / unclassified Circovirus / Bat circovirus ZS/Yunnan-China/2009	33.4
Viruses / Monodnaviria / Shotokuvirae / Cressdnaviricota / Arfiviricetes / Cirlivirales / Circoviridae / Circovirus / unclassified Circovirus / Circovirus sp.	37
Viruses / Monodnaviria / Shotokuvirae / Cressdnaviricota / Arfiviricetes / Cirlivirales / Circoviridae / Circovirus / unclassified Circovirus / Farfantepenaeus duorarum circovirus	94
Viruses / Monodnaviria / Shotokuvirae / Cressdnaviricota / Arfiviricetes / Cirlivirales / Circoviridae / Cyclovirus	46.7805
Viruses / Monodnaviria / Shotokuvirae / Cressdnaviricota / Arfiviricetes / Cirlivirales / Circoviridae / Cyclovirus / Dragonfly associated cyclovirus 4	46.8
Viruses / Monodnaviria / Shotokuvirae / Cressdnaviricota / Arfiviricetes / Cirlivirales / Circoviridae / environmental samples / Circoviridae 14 LDMD-2013	37.3
Viruses / Monodnaviria / Shotokuvirae / Cressdnaviricota / Arfiviricetes / Cirlivirales / Circoviridae / environmental samples / Circoviridae LDMD-2013b	46.6
Viruses / Monodnaviria / Shotokuvirae / Cressdnaviricota / Arfiviricetes / Cirlivirales / Circoviridae / unclassified Circoviridae / Avon-Heathcote Estuary associated circular virus 11	51
Viruses / Monodnaviria / Shotokuvirae / Cressdnaviricota / Arfiviricetes / Cirlivirales / Circoviridae / unclassified Circoviridae / Avon-Heathcote Estuary associated circular virus 3	244.3
Viruses / Monodnaviria / Shotokuvirae / Cressdnaviricota / Arfiviricetes / Cirlivirales / Circoviridae / unclassified Circoviridae / Circoviridae sp.	193.3
Viruses / Monodnaviria / Shotokuvirae / Cressdnaviricota / Arfiviricetes / Cirlivirales / Circoviridae / unclassified Circoviridae / Circovirus-like genome DCCV-10	37
Viruses / Monodnaviria / Shotokuvirae / Cressdnaviricota / Arfiviricetes / Cirlivirales / Circoviridae / unclassified Circoviridae / Circovirus-like genome DCCV-11	66.9
Viruses / Monodnaviria / Shotokuvirae / Cressdnaviricota / Arfiviricetes / Cirlivirales / Circoviridae / unclassified Circoviridae / Circovirus-like genome DCCV-13	29
Viruses / Monodnaviria / Shotokuvirae / Cressdnaviricota / Arfiviricetes / Cirlivirales / Circoviridae / unclassified Circoviridae / Circovirus-like genome DCCV-2	295
Viruses / Monodnaviria / Shotokuvirae / Cressdnaviricota / Arfiviricetes / Cirlivirales / Circoviridae / unclassified Circoviridae / Circovirus-like genome DCCV-4	38.7
Viruses / Monodnaviria / Shotokuvirae / Cressdnaviricota / Arfiviricetes / Cirlivirales / Circoviridae / unclassified Circoviridae / Circovirus-like genome DCCV-7	69.9
Viruses / Monodnaviria / Shotokuvirae / Cressdnaviricota / Arfiviricetes / Cirlivirales / Circoviridae / unclassified Circoviridae / Circovirus-like genome DCCV-8	38.3
Viruses / Monodnaviria / Shotokuvirae / Cressdnaviricota / Arfiviricetes / Cirlivirales / Circoviridae / unclassified Circoviridae / Circovirus-like genome DHCV-2	37
Viruses / Monodnaviria / Shotokuvirae / Cressdnaviricota / Arfiviricetes / Cirlivirales / Circoviridae / unclassified Circoviridae / Hermit crab associated circular virus	38
Viruses / Monodnaviria / Shotokuvirae / Cressdnaviricota / Arfiviricetes / Cirlivirales / Circoviridae / unclassified Circoviridae / Humpback whale blow-associated circo-like virus 2	57.3
Viruses / Monodnaviria / Shotokuvirae / Cressdnaviricota / Arfiviricetes / Cirlivirales / Circoviridae / unclassified Circoviridae / Marine snail associated circular virus	28.5
Viruses / Monodnaviria / Shotokuvirae / Cressdnaviricota / Arfiviricetes / Cirlivirales / Circoviridae / unclassified Circoviridae / Palaemonetes kadiakensis Mississippi grass shrimp associated circular virus	34.8
Viruses / Monodnaviria / Shotokuvirae / Cressdnaviricota / Arfiviricetes / Cirlivirales / Circoviridae / unclassified Circoviridae / Wastewater CRESS DNA virus 3	39
Viruses / Monodnaviria / Shotokuvirae / Cressdnaviricota / Repensiviricetes / Geplafuvirales / Geminiviridae / Begomovirus	53.15
Viruses / Monodnaviria / Shotokuvirae / Cressdnaviricota / Repensiviricetes / Geplafuvirales / Geminiviridae / Begomovirus / Blainvillea yellow spot virus	38
Viruses / Monodnaviria / Shotokuvirae / Cressdnaviricota / Repensiviricetes / Geplafuvirales / Geminiviridae / Begomovirus / Squash leaf curl virus	51
Viruses / Monodnaviria / Shotokuvirae / Cressdnaviricota / Repensiviricetes / Geplafuvirales / Geminiviridae / Grablovirus	40.3333
Viruses / Monodnaviria / Shotokuvirae / Cressdnaviricota / Repensiviricetes / Geplafuvirales / Geminiviridae / Grablovirus / Wild Vitis latent virus	40.3
Viruses / Monodnaviria / Shotokuvirae / Cressdnaviricota / Repensiviricetes / Geplafuvirales / Geminiviridae / Mastrevirus	33.3405
Viruses / Monodnaviria / Shotokuvirae / Cressdnaviricota / Repensiviricetes / Geplafuvirales / Geminiviridae / Mastrevirus / Axonopus compressus streak virus	119
Viruses / Monodnaviria / Shotokuvirae / Cressdnaviricota / Repensiviricetes / Geplafuvirales / Geminiviridae / Mastrevirus / Chickpea chlorotic dwarf virus	33
Viruses / Monodnaviria / Shotokuvirae / Cressdnaviricota / Repensiviricetes / Geplafuvirales / Genomoviridae / Gemycircularvirus	42.6594
Viruses / Monodnaviria / Shotokuvirae / Cressdnaviricota / Repensiviricetes / Geplafuvirales / Genomoviridae / Gemycircularvirus / Gemycircularvirus cassa1 / Cassava associated gemycircularvirus 1	49
Viruses / Monodnaviria / Shotokuvirae / Cressdnaviricota / Repensiviricetes / Geplafuvirales / Genomoviridae / Gemycircularvirus / Gemycircularvirus cybusi1 / Spider associated circular virus 1	46
Viruses / Monodnaviria / Shotokuvirae / Cressdnaviricota / Repensiviricetes / Geplafuvirales / Genomoviridae / Gemycircularvirus / Gemycircularvirus legle1 / Plant associated genomovirus 15	44
Viruses / Monodnaviria / Shotokuvirae / Cressdnaviricota / Repensiviricetes / Geplafuvirales / Genomoviridae / Gemycircularvirus / Gemycircularvirus sewopo2 / Sewage derived gemycircularvirus 2	63.7
Viruses / Monodnaviria / Shotokuvirae / Cressdnaviricota / Repensiviricetes / Geplafuvirales / Genomoviridae / Gemyduguivirus / Gemyduguivirus macra1 / Plant associated genomovirus 4	41.5
Viruses / Monodnaviria / Shotokuvirae / Cressdnaviricota / Repensiviricetes / Geplafuvirales / Genomoviridae / Gemygorvirus	50
Viruses / Monodnaviria / Shotokuvirae / Cressdnaviricota / Repensiviricetes / Geplafuvirales / Genomoviridae / Gemygorvirus / Gemygorvirus stara1 / Starling associated gemygorvirus 1	50
Viruses / Monodnaviria / Shotokuvirae / Cressdnaviricota / Repensiviricetes / Geplafuvirales / Genomoviridae / Gemykibivirus / Gemykibivirus galga3 / Chicken genomovirus mg4_1218	35.3
Viruses / Monodnaviria / Shotokuvirae / Cressdnaviricota / Repensiviricetes / Geplafuvirales / Genomoviridae / Gemykolovirus / Gemykolovirus lepam1 / Alces alces faeces associated genomovirus MP68	35
Viruses / Monodnaviria / Shotokuvirae / Cressdnaviricota / Repensiviricetes / Geplafuvirales / Genomoviridae / unclassified Genomoviridae / Genomoviridae sp.	32
Viruses / Monodnaviria / Shotokuvirae / Cressdnaviricota / unclassified Cressdnaviricota / Antarctic virus 6_I_APBOOTsw001Ad	113.4
Viruses / Monodnaviria / Shotokuvirae / Cressdnaviricota / unclassified Cressdnaviricota / CRESS viruses / Brassica caulorapa CRESS virus	103
Viruses / Monodnaviria / Shotokuvirae / Cressdnaviricota / unclassified Cressdnaviricota / CRESS viruses / CRESS virus sp.	133.9
Viruses / Monodnaviria / Shotokuvirae / Cressdnaviricota / unclassified Cressdnaviricota / CRESS viruses / CRESS virus sp. ct0Vt4	129
Viruses / Monodnaviria / Shotokuvirae / Cressdnaviricota / unclassified Cressdnaviricota / CRESS viruses / CRESS virus sp. ctYls24	34
Viruses / Monodnaviria / Shotokuvirae / Cressdnaviricota / unclassified Cressdnaviricota / CRESS viruses / CRESS virus sp. cta0f7	39.5
Viruses / Monodnaviria / Shotokuvirae / Cressdnaviricota / unclassified Cressdnaviricota / CRESS viruses / CRESS virus sp. ctczB4	46.7
Viruses / Monodnaviria / Shotokuvirae / Cressdnaviricota / unclassified Cressdnaviricota / CRESS viruses / CRESS virus sp. cte1G3	62
Viruses / Monodnaviria / Shotokuvirae / Cressdnaviricota / unclassified Cressdnaviricota / CRESS viruses / CRESS virus sp. ctf7a5	35
Viruses / Monodnaviria / Shotokuvirae / Cressdnaviricota / unclassified Cressdnaviricota / CRESS viruses / CRESS virus sp. ctin15	180.4
Viruses / Monodnaviria / Shotokuvirae / Cressdnaviricota / unclassified Cressdnaviricota / CRESS viruses / CRESS virus sp. ctjUS5	29
Viruses / Monodnaviria / Shotokuvirae / Cressdnaviricota / unclassified Cressdnaviricota / CRESS viruses / CRESS virus sp. ctpVY4	34.3
Viruses / Monodnaviria / Shotokuvirae / Cressdnaviricota / unclassified Cressdnaviricota / CRESS viruses / Forsythia suspensa CRESS virus	176.2
Viruses / Monodnaviria / Shotokuvirae / Cressdnaviricota / unclassified Cressdnaviricota / CRESS viruses / Kummerowia striata CRESS virus	61.1
Viruses / Monodnaviria / Shotokuvirae / Cressdnaviricota / unclassified Cressdnaviricota / CRESS viruses / Lactuca sativa CRESS virus	41
Viruses / Monodnaviria / Shotokuvirae / Cressdnaviricota / unclassified Cressdnaviricota / CRESS viruses / Toona sinensis CRESS virus	-
Viruses / Monodnaviria / Shotokuvirae / Cressdnaviricota / unclassified Cressdnaviricota / CRESS viruses / Trichosanthes kirilowii CRESS virus	64.8
Viruses / Monodnaviria / Shotokuvirae / Cressdnaviricota / unclassified Cressdnaviricota / Giardia-associated CRESS DNA virus 4	33
Viruses / Monodnaviria / Shotokuvirae / Cressdnaviricota / unclassified Cressdnaviricota / Lutraria rhynchaena circular ssDNA virus	29
Viruses / Riboviria / Orthornavirae / Birnaviridae / unclassified Birnaviridae / Rotifer birnavirus strain Palavas	44.5
Viruses / Riboviria / Orthornavirae / Duplornaviricota / Chrymotiviricetes / Ghabrivirales / Totiviridae / Totivirus	25
Viruses / Riboviria / Orthornavirae / Duplornaviricota / Chrymotiviricetes / Ghabrivirales / Totiviridae / Totivirus / Xanthophyllomyces dendrorhous virus L1B	73
Viruses / Riboviria / Orthornavirae / Duplornaviricota / Chrymotiviricetes / Ghabrivirales / Totiviridae / Totivirus / unclassified Totivirus / Ahus virus	83
Viruses / Riboviria / Orthornavirae / Duplornaviricota / Chrymotiviricetes / Ghabrivirales / Totiviridae / Totivirus / unclassified Totivirus / Erysiphales associated totivirus 22	237
Viruses / Riboviria / Orthornavirae / Duplornaviricota / Chrymotiviricetes / Ghabrivirales / Totiviridae / Victorivirus	38
Viruses / Riboviria / Orthornavirae / Duplornaviricota / Chrymotiviricetes / Ghabrivirales / Totiviridae / Victorivirus / unclassified Victorivirus / Fusarium poae victorivirus 1	38
Viruses / Riboviria / Orthornavirae / Duplornaviricota / Chrymotiviricetes / Ghabrivirales / Totiviridae / unclassified Totiviridae / Diatom colony associated dsRNA virus 4 genome type B	48
Viruses / Riboviria / Orthornavirae / Duplornaviricota / Chrymotiviricetes / Ghabrivirales / Totiviridae / unclassified Totiviridae / Diatom colony associated dsRNA virus 5	34
Viruses / Riboviria / Orthornavirae / Duplornaviricota / Chrymotiviricetes / Ghabrivirales / Totiviridae / unclassified Totiviridae / Diatom colony associated dsRNA virus 9 genome type A	25
Viruses / Riboviria / Orthornavirae / Duplornaviricota / Chrymotiviricetes / Ghabrivirales / Totiviridae / unclassified Totiviridae / Penicillium aurantiogriseum totivirus 1	138
Viruses / Riboviria / Orthornavirae / Duplornaviricota / Chrymotiviricetes / Ghabrivirales / Totiviridae / unclassified Totiviridae / Penicillium digitatum virus 1	188
Viruses / Riboviria / Orthornavirae / Duplornaviricota / Chrymotiviricetes / Ghabrivirales / Totiviridae / unclassified Totiviridae / Phytophthora cactorum RNA virus 1	354
Viruses / Riboviria / Orthornavirae / Duplornaviricota / Chrymotiviricetes / Ghabrivirales / Totiviridae / unclassified Totiviridae / Red algae totivirus 1	60
Viruses / Riboviria / Orthornavirae / Duplornaviricota / Chrymotiviricetes / Ghabrivirales / Totiviridae / unclassified Totiviridae / Red clover powdery mildew-associated totivirus 8	40
Viruses / Riboviria / Orthornavirae / Duplornaviricota / Chrymotiviricetes / Ghabrivirales / Totiviridae / unclassified Totiviridae / Umbelopsis ramanniana virus 2	81.8
Viruses / Riboviria / Orthornavirae / Duplornaviricota / Chrymotiviricetes / Ghabrivirales / Totiviridae / unclassified Totiviridae / Uromyces totivirus A	50
Viruses / Riboviria / Orthornavirae / Duplornaviricota / Resentoviricetes / Reovirales / Reoviridae / Sedoreovirinae / Seadornavirus	33
Viruses / Riboviria / Orthornavirae / Duplornaviricota / Resentoviricetes / Reovirales / Reoviridae / Sedoreovirinae / Seadornavirus / Kadipiro virus	33
Viruses / Riboviria / Orthornavirae / Kitrinoviricota / Flasuviricetes / Amarillovirales / Flaviviridae / Hepacivirus	-
Viruses / Riboviria / Orthornavirae / Kitrinoviricota / Flasuviricetes / Amarillovirales / Flaviviridae / Hepacivirus / Hepacivirus C	-
Viruses / Riboviria / Orthornavirae / Negarnaviricota / Haploviricotina / Monjiviricetes / Mononegavirales / Paramyxoviridae / Avulavirinae / Orthoavulavirus	-
Viruses / Riboviria / Orthornavirae / Negarnaviricota / Haploviricotina / Monjiviricetes / Mononegavirales / Paramyxoviridae / Avulavirinae / Orthoavulavirus / Avian orthoavulavirus 1	-
Viruses / Riboviria / Orthornavirae / Pisuviricota / Duplopiviricetes / Durnavirales / Partitiviridae / unclassified Partitiviridae / Barns Ness breadcrumb sponge partiti-like virus 1	33
Viruses / Riboviria / Orthornavirae / Pisuviricota / Duplopiviricetes / Durnavirales / Partitiviridae / unclassified Partitiviridae / Sarcosphaera coronaria partitivirus	38
Viruses / Riboviria / Orthornavirae / Pisuviricota / Pisoniviricetes / Picornavirales / Marnaviridae / Marnavirus	37.5714
Viruses / Riboviria / Orthornavirae / Pisuviricota / Pisoniviricetes / Picornavirales / Marnaviridae / Marnavirus / unclassified Marnavirus / Kummerowia striata marnavirus	37.6
Viruses / Riboviria / Orthornavirae / Pisuviricota / Pisoniviricetes / Picornavirales / unclassified Picornavirales / Blacklegged tick picorna-like virus 2	-
Viruses / Riboviria / Pararnavirae / Artverviricota / Revtraviricetes / Ortervirales / Retroviridae / Orthoretrovirinae / Gammaretrovirus	24.5
Viruses / Riboviria / Pararnavirae / Artverviricota / Revtraviricetes / Ortervirales / Retroviridae / Orthoretrovirinae / Gammaretrovirus / unclassified Gammaretrovirus / Spleen focus-forming virus	24.5
Viruses / Riboviria / Pararnavirae / Artverviricota / Revtraviricetes / Ortervirales / Retroviridae / Orthoretrovirinae / Lentivirus	103.571
Viruses / Riboviria / Pararnavirae / Artverviricota / Revtraviricetes / Ortervirales / Retroviridae / Orthoretrovirinae / Lentivirus / Human immunodeficiency virus 1	103.6
Viruses / Riboviria / dsRNA viruses / unclassified dsRNA viruses / Bremia lactucae associated fusagravirus 1	39.7
Viruses / Riboviria / dsRNA viruses / unclassified dsRNA viruses / Conidiobolus non-segmented RNA virus 1	98.8
Viruses / Riboviria / dsRNA viruses / unclassified dsRNA viruses / Diatom colony associated dsRNA virus 17 genome type B	60.9
Viruses / Riboviria / unclassified Riboviria / Riboviria sp.	37
Viruses / Riboviria / unclassified Riboviria / unclassified RNA viruses ShiM-2016 / Beihai mollusks virus 1	44.3
Viruses / Riboviria / unclassified Riboviria / unclassified RNA viruses ShiM-2016 / Changjiang tombus-like virus 6	82.7
Viruses / Riboviria / unclassified Riboviria / unclassified RNA viruses ShiM-2016 / Changjiang tombus-like virus 8	37
Viruses / Riboviria / unclassified Riboviria / unclassified RNA viruses ShiM-2016 / Hubei noda-like virus 20	46
Viruses / Riboviria / unclassified Riboviria / unclassified RNA viruses ShiM-2016 / Shahe tombus-like virus 1	33
Viruses / Riboviria / unclassified Riboviria / unclassified RNA viruses ShiM-2016 / Wenzhou tombus-like virus 1	37
Viruses / Riboviria / unclassified Riboviria / unclassified RNA viruses ShiM-2016 / Wuhan insect virus 27	136.3
Viruses / Satellites / DNA satellites / Sewage-associated circular DNA molecule	114.7
Viruses / Varidnaviria / Bamfordvirae / Nucleocytoviricota / Megaviricetes / Algavirales / Phycodnaviridae / Chlorovirus	2
Viruses / Varidnaviria / Bamfordvirae / Nucleocytoviricota / Megaviricetes / Algavirales / Phycodnaviridae / Chlorovirus / Paramecium bursaria Chlorella virus A1	80.5
Viruses / Varidnaviria / Bamfordvirae / Nucleocytoviricota / Megaviricetes / Algavirales / Phycodnaviridae / Chlorovirus / Paramecium bursaria Chlorella virus NY2A	42
Viruses / Varidnaviria / Bamfordvirae / Nucleocytoviricota / Megaviricetes / Algavirales / Phycodnaviridae / Chlorovirus / unclassified Chlorovirus / Acanthocystis turfacea Chlorella virus NE-JV-3	44.2
Viruses / Varidnaviria / Bamfordvirae / Nucleocytoviricota / Megaviricetes / Algavirales / Phycodnaviridae / Chlorovirus / unclassified Chlorovirus / Acanthocystis turfacea Chlorella virus NTS-1	66.9
Viruses / Varidnaviria / Bamfordvirae / Nucleocytoviricota / Megaviricetes / Algavirales / Phycodnaviridae / Chlorovirus / unclassified Chlorovirus / Chlorella virus	-
Viruses / Varidnaviria / Bamfordvirae / Nucleocytoviricota / Megaviricetes / Algavirales / Phycodnaviridae / Chlorovirus / unclassified Chlorovirus / Only Syngen Nebraska virus 5	35
Viruses / Varidnaviria / Bamfordvirae / Nucleocytoviricota / Megaviricetes / Algavirales / Phycodnaviridae / Chlorovirus / unclassified Chlorovirus / Paramecium bursaria Chlorella virus AP110A	21
Viruses / Varidnaviria / Bamfordvirae / Nucleocytoviricota / Megaviricetes / Algavirales / Phycodnaviridae / Chlorovirus / unclassified Chlorovirus / Paramecium bursaria Chlorella virus CVB-1	-
Viruses / Varidnaviria / Bamfordvirae / Nucleocytoviricota / Megaviricetes / Algavirales / Phycodnaviridae / Chlorovirus / unclassified Chlorovirus / Paramecium bursaria Chlorella virus CVG-1	95.9
Viruses / Varidnaviria / Bamfordvirae / Nucleocytoviricota / Megaviricetes / Algavirales / Phycodnaviridae / Chlorovirus / unclassified Chlorovirus / Paramecium bursaria Chlorella virus CVM-1	57.3
Viruses / Varidnaviria / Bamfordvirae / Nucleocytoviricota / Megaviricetes / Algavirales / Phycodnaviridae / Chlorovirus / unclassified Chlorovirus / Paramecium bursaria Chlorella virus CVR-1	35
Viruses / Varidnaviria / Bamfordvirae / Nucleocytoviricota / Megaviricetes / Algavirales / Phycodnaviridae / Chlorovirus / unclassified Chlorovirus / Paramecium bursaria Chlorella virus CZ-2	40
Viruses / Varidnaviria / Bamfordvirae / Nucleocytoviricota / Megaviricetes / Algavirales / Phycodnaviridae / Chlorovirus / unclassified Chlorovirus / Paramecium bursaria Chlorella virus Can18-4	64.3
Viruses / Varidnaviria / Bamfordvirae / Nucleocytoviricota / Megaviricetes / Algavirales / Phycodnaviridae / Chlorovirus / unclassified Chlorovirus / Paramecium bursaria Chlorella virus Fr5L	38
Viruses / Varidnaviria / Bamfordvirae / Nucleocytoviricota / Megaviricetes / Algavirales / Phycodnaviridae / Chlorovirus / unclassified Chlorovirus / Paramecium bursaria Chlorella virus NW665.2	40.5
Viruses / Varidnaviria / Bamfordvirae / Nucleocytoviricota / Megaviricetes / Algavirales / Phycodnaviridae / Chlorovirus / unclassified Chlorovirus / Paramecium bursaria Chlorella virus OR0704.2.2	44
Viruses / Varidnaviria / Bamfordvirae / Nucleocytoviricota / Megaviricetes / Algavirales / Phycodnaviridae / Phaeovirus	45
Viruses / Varidnaviria / Bamfordvirae / Nucleocytoviricota / Megaviricetes / Algavirales / Phycodnaviridae / Phaeovirus / Feldmannia species virus	45
Viruses / Varidnaviria / Bamfordvirae / Nucleocytoviricota / Megaviricetes / Algavirales / Phycodnaviridae / Prasinovirus	-
Viruses / Varidnaviria / Bamfordvirae / Nucleocytoviricota / Megaviricetes / Algavirales / Phycodnaviridae / Prasinovirus / Ostreococcus tauri virus OtV5	45
Viruses / Varidnaviria / Bamfordvirae / Nucleocytoviricota / Megaviricetes / Algavirales / Phycodnaviridae / Prasinovirus / unclassified Prasinovirus / Bathycoccus sp. RCC1105 virus BpV	43
Viruses / Varidnaviria / Bamfordvirae / Nucleocytoviricota / Megaviricetes / Algavirales / Phycodnaviridae / Prasinovirus / unclassified Prasinovirus / Ostreococcus lucimarinus virus 1	44
Viruses / Varidnaviria / Bamfordvirae / Nucleocytoviricota / Megaviricetes / Algavirales / Phycodnaviridae / Prasinovirus / unclassified Prasinovirus / Ostreococcus tauri virus RT-2011	34
Viruses / Varidnaviria / Bamfordvirae / Nucleocytoviricota / Megaviricetes / Algavirales / Phycodnaviridae / Prasinovirus / unclassified Prasinovirus / Yellowstone lake phycodnavirus 1	79.3
Viruses / Varidnaviria / Bamfordvirae / Nucleocytoviricota / Megaviricetes / Algavirales / Phycodnaviridae / Prasinovirus / unclassified Prasinovirus / Yellowstone lake phycodnavirus 2	53.8
Viruses / Varidnaviria / Bamfordvirae / Nucleocytoviricota / Megaviricetes / Algavirales / Phycodnaviridae / Prasinovirus / unclassified Prasinovirus / Yellowstone lake phycodnavirus 3	41
Viruses / Varidnaviria / Bamfordvirae / Nucleocytoviricota / Megaviricetes / Algavirales / Phycodnaviridae / environmental samples / Organic Lake phycodnavirus 2	49
Viruses / Varidnaviria / Bamfordvirae / Nucleocytoviricota / Megaviricetes / Algavirales / Phycodnaviridae / environmental samples / uncultured phycodnavirus	42
Viruses / Varidnaviria / Bamfordvirae / Nucleocytoviricota / Megaviricetes / Algavirales / Phycodnaviridae / unclassified Phycodnaviridae / Aureococcus anophagefferens virus	35.8
Viruses / Varidnaviria / Bamfordvirae / Nucleocytoviricota / Megaviricetes / Algavirales / Phycodnaviridae / unclassified Phycodnaviridae / Chrysochromulina ericina virus	70
Viruses / Varidnaviria / Bamfordvirae / Nucleocytoviricota / Megaviricetes / Algavirales / Phycodnaviridae / unclassified Phycodnaviridae / Dishui Lake phycodnavirus 4	36
Viruses / Varidnaviria / Bamfordvirae / Nucleocytoviricota / Megaviricetes / Algavirales / Phycodnaviridae / unclassified Phycodnaviridae / Emiliania huxleyi virus PS401	32.3
Viruses / Varidnaviria / Bamfordvirae / Nucleocytoviricota / Megaviricetes / Algavirales / Phycodnaviridae / unclassified Phycodnaviridae / Orpheovirus IHUMI-LCC2	41
Viruses / Varidnaviria / Bamfordvirae / Nucleocytoviricota / Megaviricetes / Algavirales / Phycodnaviridae / unclassified Phycodnaviridae / Pyramimonas orientalis virus	87.3
Viruses / Varidnaviria / Bamfordvirae / Nucleocytoviricota / Megaviricetes / Algavirales / Phycodnaviridae / unclassified Phycodnaviridae / Tetraselmis virus 1	49
Viruses / Varidnaviria / Bamfordvirae / Nucleocytoviricota / Megaviricetes / Imitervirales / Mimiviridae / Cafeteriavirus	45.5263
Viruses / Varidnaviria / Bamfordvirae / Nucleocytoviricota / Megaviricetes / Imitervirales / Mimiviridae / Cafeteriavirus / Cafeteria roenbergensis virus	45.5
Viruses / Varidnaviria / Bamfordvirae / Nucleocytoviricota / Megaviricetes / Imitervirales / Mimiviridae / Mimivirus	2
Viruses / Varidnaviria / Bamfordvirae / Nucleocytoviricota / Megaviricetes / Imitervirales / Mimiviridae / Mimivirus / unclassified Mimivirus / Bandra megavirus	37
Viruses / Varidnaviria / Bamfordvirae / Nucleocytoviricota / Megaviricetes / Imitervirales / Mimiviridae / Mimivirus / unclassified Mimivirus / Megavirus chiliensis	42
Viruses / Varidnaviria / Bamfordvirae / Nucleocytoviricota / Megaviricetes / Imitervirales / Mimiviridae / Mimivirus / unclassified Mimivirus / Mimivirus AB-566-O17	172.6
Viruses / Varidnaviria / Bamfordvirae / Nucleocytoviricota / Megaviricetes / Imitervirales / Mimiviridae / Mimivirus / unclassified Mimivirus / Mimivirus LCMiAC01	46.5
Viruses / Varidnaviria / Bamfordvirae / Nucleocytoviricota / Megaviricetes / Imitervirales / Mimiviridae / environmental samples / Megaviridae environmental sample	48.7
Viruses / Varidnaviria / Bamfordvirae / Nucleocytoviricota / Megaviricetes / Imitervirales / Mimiviridae / unclassified Mimiviridae / Barrevirus sp.	47
Viruses / Varidnaviria / Bamfordvirae / Nucleocytoviricota / Megaviricetes / Imitervirales / Mimiviridae / unclassified Mimiviridae / Edafosvirus sp.	44
Viruses / Varidnaviria / Bamfordvirae / Nucleocytoviricota / Megaviricetes / Imitervirales / Mimiviridae / unclassified Mimiviridae / Harvfovirus sp.	47.5
Viruses / Varidnaviria / Bamfordvirae / Nucleocytoviricota / Megaviricetes / Imitervirales / Mimiviridae / unclassified Mimiviridae / Homavirus sp.	41
Viruses / Varidnaviria / Bamfordvirae / Nucleocytoviricota / Megaviricetes / Imitervirales / Mimiviridae / unclassified Mimiviridae / Hyperionvirus sp.	113.8
Viruses / Varidnaviria / Bamfordvirae / Nucleocytoviricota / Megaviricetes / Imitervirales / Mimiviridae / unclassified Mimiviridae / Klosneuvirinae / Hokovirus	42.5
Viruses / Varidnaviria / Bamfordvirae / Nucleocytoviricota / Megaviricetes / Imitervirales / Mimiviridae / unclassified Mimiviridae / Klosneuvirinae / Hokovirus / Hokovirus HKV1	42.5
Viruses / Varidnaviria / Bamfordvirae / Nucleocytoviricota / Megaviricetes / Imitervirales / Mimiviridae / unclassified Mimiviridae / Klosneuvirinae / Indivirus	37.3333
Viruses / Varidnaviria / Bamfordvirae / Nucleocytoviricota / Megaviricetes / Imitervirales / Mimiviridae / unclassified Mimiviridae / Klosneuvirinae / Indivirus / Indivirus ILV1	37.3
Viruses / Varidnaviria / Bamfordvirae / Nucleocytoviricota / Megaviricetes / Imitervirales / Mimiviridae / unclassified Mimiviridae / Klosneuvirinae / Klosneuvirus	49.9548
Viruses / Varidnaviria / Bamfordvirae / Nucleocytoviricota / Megaviricetes / Imitervirales / Mimiviridae / unclassified Mimiviridae / Klosneuvirinae / Klosneuvirus / Bodo saltans virus	74
Viruses / Varidnaviria / Bamfordvirae / Nucleocytoviricota / Megaviricetes / Imitervirales / Mimiviridae / unclassified Mimiviridae / Klosneuvirinae / Klosneuvirus / Klosneuvirus KNV1	80.5
Viruses / Varidnaviria / Bamfordvirae / Nucleocytoviricota / Megaviricetes / Imitervirales / Mimiviridae / unclassified Mimiviridae / Mimiviridae sp. ChoanoV1	185.9
Viruses / Varidnaviria / Bamfordvirae / Nucleocytoviricota / Megaviricetes / Imitervirales / Mimiviridae / unclassified Mimiviridae / Moumouvirus	42.6
Viruses / Varidnaviria / Bamfordvirae / Nucleocytoviricota / Megaviricetes / Imitervirales / Mimiviridae / unclassified Mimiviridae / Satyrvirus sp.	37
Viruses / Varidnaviria / Bamfordvirae / Nucleocytoviricota / Megaviricetes / Imitervirales / Mimiviridae / unclassified Mimiviridae / Terrestrivirus sp.	84.8
Viruses / Varidnaviria / Bamfordvirae / Nucleocytoviricota / Megaviricetes / Imitervirales / Mimiviridae / unclassified Mimiviridae / Tupanvirus	55.725
Viruses / Varidnaviria / Bamfordvirae / Nucleocytoviricota / Megaviricetes / Imitervirales / Mimiviridae / unclassified Mimiviridae / Tupanvirus / Tupanvirus deep ocean	43.5
Viruses / Varidnaviria / Bamfordvirae / Nucleocytoviricota / Megaviricetes / Imitervirales / Mimiviridae / unclassified Mimiviridae / Tupanvirus / Tupanvirus soda lake	41.5
Viruses / Varidnaviria / Bamfordvirae / Nucleocytoviricota / Megaviricetes / Pimascovirales / Iridoviridae / Betairidovirinae / Chloriridovirus	-
Viruses / Varidnaviria / Bamfordvirae / Nucleocytoviricota / Megaviricetes / Pimascovirales / Iridoviridae / Betairidovirinae / Chloriridovirus / Invertebrate iridescent virus 25	-
Viruses / Varidnaviria / Bamfordvirae / Nucleocytoviricota / Megaviricetes / Pimascovirales / Iridoviridae / Betairidovirinae / Chloriridovirus / Invertebrate iridescent virus 9	50.3
Viruses / Varidnaviria / Bamfordvirae / Nucleocytoviricota / Megaviricetes / Pimascovirales / Iridoviridae / Betairidovirinae / Chloriridovirus / unclassified Chloriridovirus / Invertebrate iridovirus 25	39.5
Viruses / Varidnaviria / Bamfordvirae / Nucleocytoviricota / Megaviricetes / Pimascovirales / Iridoviridae / Betairidovirinae / Iridovirus	46.0658
Viruses / Varidnaviria / Bamfordvirae / Nucleocytoviricota / Megaviricetes / Pimascovirales / Iridoviridae / Betairidovirinae / Iridovirus / Invertebrate iridescent virus 6	35.3
Viruses / Varidnaviria / Bamfordvirae / Nucleocytoviricota / Megaviricetes / Pimascovirales / Iridoviridae / Betairidovirinae / Iridovirus / unclassified Iridovirus / Acetes erythraeus iridovirus	27
Viruses / Varidnaviria / Bamfordvirae / Nucleocytoviricota / Megaviricetes / Pimascovirales / Iridoviridae / unclassified Iridoviridae / Cherax quadricarinatus iridovirus	44
Viruses / Varidnaviria / Bamfordvirae / Nucleocytoviricota / Megaviricetes / Pimascovirales / Iridoviridae / unclassified Iridoviridae / Iridovirus LCIVAC01	73.6
Viruses / Varidnaviria / Bamfordvirae / Nucleocytoviricota / Megaviricetes / Pimascovirales / Iridoviridae / unclassified Iridoviridae / Iridovirus Liz-CrIV	85.4
Viruses / Varidnaviria / Bamfordvirae / Nucleocytoviricota / Megaviricetes / Pimascovirales / Marseilleviridae / Marseillevirus	28.8538
Viruses / Varidnaviria / Bamfordvirae / Nucleocytoviricota / Megaviricetes / Pimascovirales / Marseilleviridae / Marseillevirus / Marseillevirus marseillevirus	45
Viruses / Varidnaviria / Bamfordvirae / Nucleocytoviricota / Megaviricetes / Pimascovirales / Marseilleviridae / Marseillevirus / unclassified Marseillevirus / Brazilian marseillevirus	170
Viruses / Varidnaviria / Bamfordvirae / Nucleocytoviricota / Megaviricetes / Pimascovirales / Marseilleviridae / unclassified Marseilleviridae / Marseillevirus LCMAC101	23.5
Viruses / Varidnaviria / Bamfordvirae / Nucleocytoviricota / Megaviricetes / Pimascovirales / Marseilleviridae / unclassified Marseilleviridae / Marseillevirus LCMAC102	42
Viruses / Varidnaviria / Bamfordvirae / Nucleocytoviricota / Megaviricetes / Pimascovirales / Marseilleviridae / unclassified Marseilleviridae / Marseillevirus LCMAC201	21
Viruses / Varidnaviria / Bamfordvirae / Nucleocytoviricota / Megaviricetes / Pimascovirales / Marseilleviridae / unclassified Marseilleviridae / Marseillevirus LCMAC202	99.2
Viruses / Varidnaviria / Bamfordvirae / Nucleocytoviricota / Pokkesviricetes / Asfuvirales / Asfarviridae / unclassified Asfarviridae / Abalone asfarvirus	52
Viruses / Varidnaviria / Bamfordvirae / Preplasmiviricota / Maveriviricetes / Priklausovirales / Lavidaviridae / Sputnikvirus	45.5
Viruses / Varidnaviria / Bamfordvirae / Preplasmiviricota / Maveriviricetes / Priklausovirales / Lavidaviridae / Sputnikvirus / Mimivirus-dependent virus Zamilon	45.5
Viruses / Varidnaviria / Bamfordvirae / Preplasmiviricota / Maveriviricetes / Priklausovirales / Lavidaviridae / unclassified Lavidaviridae / Dishui Lake virophage 3	47
Viruses / Varidnaviria / Bamfordvirae / Preplasmiviricota / Maveriviricetes / Priklausovirales / Lavidaviridae / unclassified Lavidaviridae / Guarani virophage	45.3
Viruses / Varidnaviria / Bamfordvirae / Preplasmiviricota / Maveriviricetes / Priklausovirales / Lavidaviridae / unclassified Lavidaviridae / Yellowstone Lake virophage 5	43
Viruses / Varidnaviria / Bamfordvirae / Preplasmiviricota / Polintoviricetes / Orthopolintovirales / Adintoviridae / Monosiga MELD virus 2	41.8
Viruses / Varidnaviria / Bamfordvirae / Preplasmiviricota / Tectiliviricetes / Rowavirales / Adenoviridae / Mastadenovirus	58.1
Viruses / Varidnaviria / Bamfordvirae / Preplasmiviricota / Tectiliviricetes / Rowavirales / Adenoviridae / Mastadenovirus / Human mastadenovirus C	58.1
Viruses / environmental samples / uncultured marine virus	79.4
Viruses / environmental samples / uncultured virus	103.6
Viruses / unclassified bacterial viruses / Gammaproteobacteria virus GOV_bin_2604	37
Viruses / unclassified bacterial viruses / Marine virus AFVG / Marine virus AFVG_117M46	-
Viruses / unclassified bacterial viruses / Marine virus AFVG / Marine virus AFVG_250M1055	-
Viruses / unclassified bacterial viruses / Marine virus AFVG / Marine virus AFVG_250M1104	-
Viruses / unclassified bacterial viruses / Marine virus AFVG / Marine virus AFVG_250M32	-
Viruses / unclassified bacterial viruses / Marine virus AFVG / Marine virus AFVG_250M466	-
Viruses / unclassified bacterial viruses / Marine virus AFVG / Marine virus AFVG_250M634	-
Viruses / unclassified bacterial viruses / Marine virus AFVG / Marine virus AFVG_250M786	-
Viruses / unclassified bacterial viruses / Marine virus AFVG / Marine virus AFVG_25M10	-
Viruses / unclassified bacterial viruses / Marine virus AFVG / Marine virus AFVG_25M288	-
Viruses / unclassified bacterial viruses / Methanosarcina virus MetMV	104.8
Viruses / unclassified bacterial viruses / environmental samples / environmental Halophage eHP-35	48.5
Viruses / unclassified viruses / Blackfly multicomponent virus 2	31
Viruses / unclassified viruses / Chamois faeces associated circular DNA virus 1	45.8
Viruses / unclassified viruses / Chimeric virus 14	34
Viruses / unclassified viruses / Circular genetic element sp.	57.9
Viruses / unclassified viruses / Diporeia sp. associated circular virus	41
Viruses / unclassified viruses / Diporeia-associated CRESS-DNA virus LH481	39.6
Viruses / unclassified viruses / Faustovirus	59
Viruses / unclassified viruses / Kaumoebavirus	40.5
Viruses / unclassified viruses / Lake Sarah-associated circular molecule 10	27
Viruses / unclassified viruses / Lake Sarah-associated circular molecule 2	109
Viruses / unclassified viruses / Lake Sarah-associated circular molecule 8	32.7
Viruses / unclassified viruses / Lake Sarah-associated circular virus-1	37.6
Viruses / unclassified viruses / Lake Sarah-associated circular virus-17	35
Viruses / unclassified viruses / Lake Sarah-associated circular virus-2	329.7
Viruses / unclassified viruses / Lake Sarah-associated circular virus-30	59.5
Viruses / unclassified viruses / Lake Sarah-associated circular virus-31	49
Viruses / unclassified viruses / Lake Sarah-associated circular virus-41	39.6
Viruses / unclassified viruses / Lake Sarah-associated circular virus-42	35
Viruses / unclassified viruses / Lake Sarah-associated circular virus-44	41
Viruses / unclassified viruses / Lake Sarah-associated circular virus-45	37.9
Viruses / unclassified viruses / Lake Sarah-associated circular virus-5	28
Viruses / unclassified viruses / Lake Sarah-associated circular virus-7	97.4
Viruses / unclassified viruses / Lake Sarah-associated circular virus-8	44
Viruses / unclassified viruses / Pacmanvirus A23	56.4
Viruses / unclassified viruses / Phytophthora parasitica virus	41
Viruses / unclassified viruses / Rodent stool-associated circular genome virus	57.7
Viruses / unclassified viruses / Sewage-associated circular DNA virus-1	47
Viruses / unclassified viruses / Sewage-associated circular DNA virus-4	99
Viruses / unclassified viruses / Sewage-associated circular DNA virus-7	121.4
Viruses / unclassified viruses / Sewage-associated circular DNA virus-8	37.8
Viruses / unclassified viruses / Skeletonema virus LDF-2015a	61.4
Viruses / unclassified viruses / Virus NIOZ-UU157	93.5
Viruses / unclassified viruses / Virus NIOZ-UU159	62.8
Viruses / unclassified viruses / Virus PK1142	-
Viruses / unclassified viruses / Virus PK1813	25
Viruses / unclassified viruses / Virus PK2111	96.9
Viruses / unclassified viruses / Virus PK2247	41
Viruses / unclassified viruses / Virus Rctr197k	98.3
Viruses / unclassified viruses / Virus Rctr71	42.9
Viruses / unclassified viruses / Virus Rctr85	45
Viruses / unclassified viruses / Yasminevirus sp. GU-2018	44.8
Viruses / unclassified viruses / unclassified DNA viruses / Antarctic virus COCH21_78	38
Viruses / unclassified viruses / unclassified DNA viruses / Blackfly DNA Virus 10	54.1
Viruses / unclassified viruses / unclassified DNA viruses / Blackfly DNA Virus 15	30
Viruses / unclassified viruses / unclassified DNA viruses / Blackfly DNA Virus 18	49.2
Viruses / unclassified viruses / unclassified DNA viruses / Fadolivirus 1	39.5
Viruses / unclassified viruses / unclassified DNA viruses / Holcus lanatus-associated virus	48
Viruses / unclassified viruses / unclassified DNA viruses / Mollivirus kamchatka	28
Viruses / unclassified viruses / unclassified DNA viruses / Pseudo-nitzschia multiseries DNA virus	68.2
Viruses / unclassified viruses / unclassified DNA viruses / unclassified archaeal dsDNA viruses / Haloviruses / Halovirus HCTV-2	42
Viruses / unclassified viruses / unclassified DNA viruses / unclassified archaeal dsDNA viruses / Haloviruses / environmental samples / environmental Halophage eHP-40	45
Viruses / unclassified viruses / unclassified DNA viruses / unclassified dsDNA viruses / Pandoravirus	58.1
Viruses / unclassified viruses / unclassified DNA viruses / unclassified dsDNA viruses / Pandoravirus / Pandoravirus inopinatum	22
Viruses / unclassified viruses / unclassified DNA viruses / unclassified dsDNA viruses / Pandoravirus / Pandoravirus neocaledonia	46
Viruses / unclassified viruses / unclassified DNA viruses / unclassified dsDNA viruses / Pithoviridae / Cedratvirus A11	36.5
Viruses / unclassified viruses / unclassified DNA viruses / unclassified dsDNA viruses / Pithoviridae / Cedratvirus Zaza IHUMI	28
Viruses / unclassified viruses / unclassified DNA viruses / unclassified dsDNA viruses / Pithoviridae / Cedratvirus kamchatka	30.3
Viruses / unclassified viruses / unclassified DNA viruses / unclassified dsDNA viruses / Pithoviridae / Cedratvirus lausannensis	31
Viruses / unclassified viruses / unclassified DNA viruses / unclassified dsDNA viruses / Pithoviridae / Pithovirus LCPAC201	51.5
Viruses / unclassified viruses / unclassified DNA viruses / unclassified dsDNA viruses / Pithoviridae / Pithovirus LCPAC302	43.7
Viruses / unclassified viruses / unclassified DNA viruses / unclassified dsDNA viruses / Pithoviridae / Pithovirus LCPAC304	47.5
Viruses / unclassified viruses / unclassified DNA viruses / unclassified dsDNA viruses / Pithoviridae / Pithovirus LCPAC404	40
Viruses / unclassified viruses / unclassified DNA viruses / unclassified dsDNA viruses / Prokaryotic dsDNA virus sp.	82.6
Viruses / unclassified viruses / unclassified DNA viruses / unclassified dsDNA viruses / Sylvanvirus sp.	36
Viruses / unclassified viruses / unclassified DNA viruses / unclassified ssDNA viruses / Apis mellifera virus-4	136.1
Viruses / unclassified viruses / unclassified DNA viruses / unclassified ssDNA viruses / Apis mellifera virus-8	46.8
Viruses / unclassified viruses / unclassified DNA viruses / unclassified ssDNA viruses / Capybara virus 11_cap1_98	84.5
Viruses / unclassified viruses / unclassified DNA viruses / unclassified ssDNA viruses / Capybara virus 25_cap1_1914	38
Viruses / unclassified viruses / unclassified DNA viruses / unclassified ssDNA viruses / Capybara virus 2_cap1_255	36.8
Viruses / unclassified viruses / unclassified DNA viruses / unclassified ssDNA viruses / Capybara virus 33_cap3_6684	37.8
Viruses / unclassified viruses / unclassified DNA viruses / unclassified ssDNA viruses / Capybara virus 5_cap1_460	75
Viruses / unclassified viruses / unclassified DNA viruses / unclassified ssDNA viruses / Circovirus-like genome RW-E	109.4
Viruses / unclassified viruses / unclassified DNA viruses / unclassified ssDNA viruses / Cruciviridae / Cruciviridae sp.	43
Viruses / unclassified viruses / unclassified DNA viruses / unclassified ssDNA viruses / Cruciviridae / Crucivirus / unclassified Crucivirus / Crucivirus sp.	71
Viruses / unclassified viruses / unclassified DNA viruses / unclassified ssDNA viruses / Cruciviridae / Crucivirus / unclassified Crucivirus / Crucivirus-111	41
Viruses / unclassified viruses / unclassified DNA viruses / unclassified ssDNA viruses / Cruciviridae / Crucivirus / unclassified Crucivirus / Crucivirus-224	86
Viruses / unclassified viruses / unclassified DNA viruses / unclassified ssDNA viruses / Cruciviridae / Crucivirus / unclassified Crucivirus / Crucivirus-250	126
Viruses / unclassified viruses / unclassified DNA viruses / unclassified ssDNA viruses / Cruciviridae / Crucivirus / unclassified Crucivirus / Crucivirus-293	47
Viruses / unclassified viruses / unclassified DNA viruses / unclassified ssDNA viruses / Cruciviridae / Crucivirus / unclassified Crucivirus / Crucivirus-298	44
Viruses / unclassified viruses / unclassified DNA viruses / unclassified ssDNA viruses / Cruciviridae / Crucivirus / unclassified Crucivirus / Crucivirus-322	41.5
Viruses / unclassified viruses / unclassified DNA viruses / unclassified ssDNA viruses / Cruciviridae / Crucivirus / unclassified Crucivirus / Crucivirus-350	46
Viruses / unclassified viruses / unclassified DNA viruses / unclassified ssDNA viruses / Cruciviridae / Crucivirus / unclassified Crucivirus / Crucivirus-371	115.4
Viruses / unclassified viruses / unclassified DNA viruses / unclassified ssDNA viruses / Cruciviridae / Crucivirus / unclassified Crucivirus / Crucivirus-372	42.8
Viruses / unclassified viruses / unclassified DNA viruses / unclassified ssDNA viruses / Cruciviridae / Crucivirus / unclassified Crucivirus / Crucivirus-387	151.6
Viruses / unclassified viruses / unclassified DNA viruses / unclassified ssDNA viruses / Cruciviridae / Crucivirus / unclassified Crucivirus / Crucivirus-392	181.8
Viruses / unclassified viruses / unclassified DNA viruses / unclassified ssDNA viruses / Cruciviridae / Crucivirus / unclassified Crucivirus / Crucivirus-406	44
Viruses / unclassified viruses / unclassified DNA viruses / unclassified ssDNA viruses / Cruciviridae / Crucivirus / unclassified Crucivirus / Crucivirus-407	57.7
Viruses / unclassified viruses / unclassified DNA viruses / unclassified ssDNA viruses / Cruciviridae / Crucivirus / unclassified Crucivirus / Crucivirus-419	43
Viruses / unclassified viruses / unclassified DNA viruses / unclassified ssDNA viruses / Cruciviridae / Crucivirus / unclassified Crucivirus / Crucivirus-432	41
Viruses / unclassified viruses / unclassified DNA viruses / unclassified ssDNA viruses / Cruciviridae / Crucivirus / unclassified Crucivirus / Crucivirus-458	45
Viruses / unclassified viruses / unclassified DNA viruses / unclassified ssDNA viruses / Cruciviridae / Crucivirus / unclassified Crucivirus / Crucivirus-475	50.5
Viruses / unclassified viruses / unclassified DNA viruses / unclassified ssDNA viruses / Cruciviridae / Crucivirus / unclassified Crucivirus / Crucivirus-497	35
Viruses / unclassified viruses / unclassified DNA viruses / unclassified ssDNA viruses / Cruciviridae / Crucivirus / unclassified Crucivirus / Crucivirus-501	106
Viruses / unclassified viruses / unclassified DNA viruses / unclassified ssDNA viruses / Cruciviridae / Crucivirus / unclassified Crucivirus / Crucivirus-93	32
Viruses / unclassified viruses / unclassified DNA viruses / unclassified ssDNA viruses / Cruciviridae / Crucivirus-like circular genetic element-471	49
Viruses / unclassified viruses / unclassified DNA viruses / unclassified ssDNA viruses / Dragonfly larvae associated circular virus-1	43.2
Viruses / unclassified viruses / unclassified DNA viruses / unclassified ssDNA viruses / Dragonfly larvae associated circular virus-2	55
Viruses / unclassified viruses / unclassified DNA viruses / unclassified ssDNA viruses / Dragonfly larvae associated circular virus-3	40
Viruses / unclassified viruses / unclassified DNA viruses / unclassified ssDNA viruses / Dragonfly larvae associated circular virus-7	39
Viruses / unclassified viruses / unclassified DNA viruses / unclassified ssDNA viruses / Dragonfly-associated microphage 1	64.8
Viruses / unclassified viruses / unclassified DNA viruses / unclassified ssDNA viruses / Giant house spider associated circular virus 3	16
Viruses / unclassified viruses / unclassified DNA viruses / unclassified ssDNA viruses / HP38A virus	39.2
Viruses / unclassified viruses / unclassified DNA viruses / unclassified ssDNA viruses / HP38B virus	100.3
Viruses / unclassified viruses / unclassified DNA viruses / unclassified ssDNA viruses / McMurdo Ice Shelf pond-associated circular DNA virus-3	58.4
Viruses / unclassified viruses / unclassified DNA viruses / unclassified ssDNA viruses / Odonata-associated circular virus-12	37.3
Viruses / unclassified viruses / unclassified DNA viruses / unclassified ssDNA viruses / Odonata-associated circular virus-15	46.5
Viruses / unclassified viruses / unclassified DNA viruses / unclassified ssDNA viruses / Odonata-associated circular virus-18	39
Viruses / unclassified viruses / unclassified DNA viruses / unclassified ssDNA viruses / Odonata-associated circular virus-20	49
Viruses / unclassified viruses / unclassified DNA viruses / unclassified ssDNA viruses / Odonata-associated circular virus-7	256.4
Viruses / unclassified viruses / unclassified DNA viruses / unclassified ssDNA viruses / Sewage-associated circular DNA virus-16	42
Viruses / unclassified viruses / unclassified DNA viruses / unclassified ssDNA viruses / Sewage-associated circular DNA virus-19	42
Viruses / unclassified viruses / unclassified DNA viruses / unclassified ssDNA viruses / Sewage-associated circular DNA virus-21	36.4
Viruses / unclassified viruses / unclassified DNA viruses / unclassified ssDNA viruses / Sewage-associated circular DNA virus-27	27.5
Viruses / unclassified viruses / unclassified DNA viruses / unclassified ssDNA viruses / Sewage-associated circular DNA virus-32	30.5
Viruses / unclassified viruses / unclassified DNA viruses / unclassified ssDNA viruses / Sewage-associated circular DNA virus-33	87.5
Viruses / unclassified viruses / unclassified DNA viruses / unclassified ssDNA viruses / Sewage-associated circular DNA virus-35	155

## Sheet: CZID-water
Taxonomy	Weight
Viruses / Duplodnaviria / Heunggongvirae / Uroviricota / Caudoviricetes / Caudovirales / Autographiviridae / Krylovirinae / Stubburvirus	45
Viruses / Duplodnaviria / Heunggongvirae / Uroviricota / Caudoviricetes / Caudovirales / Autographiviridae / Krylovirinae / Stubburvirus / Pseudomonas virus LKA1	45
Viruses / Duplodnaviria / Heunggongvirae / Uroviricota / Caudoviricetes / Caudovirales / Autographiviridae / Studiervirinae / Teseptimavirus	-
Viruses / Duplodnaviria / Heunggongvirae / Uroviricota / Caudoviricetes / Caudovirales / Autographiviridae / Studiervirinae / Teseptimavirus / Escherichia virus CICC80001	-
Viruses / Duplodnaviria / Heunggongvirae / Uroviricota / Caudoviricetes / Caudovirales / Demerecviridae / Shenzhenvirus	38
Viruses / Duplodnaviria / Heunggongvirae / Uroviricota / Caudoviricetes / Caudovirales / Demerecviridae / Shenzhenvirus / Aeromonas virus AhSzw1	38
Viruses / Riboviria / Orthornavirae / Duplornaviricota / Chrymotiviricetes / Ghabrivirales / Totiviridae / Leishmaniavirus	37
Viruses / Riboviria / Orthornavirae / Duplornaviricota / Chrymotiviricetes / Ghabrivirales / Totiviridae / Leishmaniavirus / Leishmania RNA virus 2	37
Viruses / Riboviria / Orthornavirae / Duplornaviricota / Chrymotiviricetes / Ghabrivirales / Totiviridae / Totivirus	65.5
Viruses / Riboviria / Orthornavirae / Duplornaviricota / Chrymotiviricetes / Ghabrivirales / Totiviridae / Totivirus / unclassified Totivirus / Erysiphales associated totivirus 5	45
Viruses / Riboviria / Orthornavirae / Duplornaviricota / Chrymotiviricetes / Ghabrivirales / Totiviridae / Totivirus / unclassified Totivirus / Ophiostoma minus totivirus	44
Viruses / Riboviria / Orthornavirae / Duplornaviricota / Chrymotiviricetes / Ghabrivirales / Totiviridae / Victorivirus	-
Viruses / Riboviria / Orthornavirae / Duplornaviricota / Chrymotiviricetes / Ghabrivirales / Totiviridae / Victorivirus / Beauveria bassiana victorivirus 1	62
Viruses / Riboviria / Orthornavirae / Duplornaviricota / Chrymotiviricetes / Ghabrivirales / Totiviridae / Victorivirus / Helicobasidium mompa totivirus 1-17	45
Viruses / Riboviria / Orthornavirae / Duplornaviricota / Chrymotiviricetes / Ghabrivirales / Totiviridae / Victorivirus / Helminthosporium victoriae virus 190S	27
Viruses / Riboviria / Orthornavirae / Duplornaviricota / Chrymotiviricetes / Ghabrivirales / Totiviridae / Victorivirus / Magnaporthe oryzae virus 1	44
Viruses / Riboviria / Orthornavirae / Duplornaviricota / Chrymotiviricetes / Ghabrivirales / Totiviridae / Victorivirus / unclassified Victorivirus / Bipolaris maydis victorivirus 1c	47
Viruses / Riboviria / Orthornavirae / Duplornaviricota / Chrymotiviricetes / Ghabrivirales / Totiviridae / Victorivirus / unclassified Victorivirus / Magnaporthe oryzae virus 3	37
Viruses / Riboviria / Orthornavirae / Duplornaviricota / Chrymotiviricetes / Ghabrivirales / Totiviridae / Victorivirus / unclassified Victorivirus / Victorivirus Alternaria/111/CZE/2014	55
Viruses / Riboviria / Orthornavirae / Duplornaviricota / Chrymotiviricetes / Ghabrivirales / Totiviridae / unclassified Totiviridae / Colletotrichum caudatum totivirus 1	47
Viruses / Riboviria / Orthornavirae / Duplornaviricota / Chrymotiviricetes / Ghabrivirales / Totiviridae / unclassified Totiviridae / Plasmopara viticola lesion associated toti 3	34
Viruses / Riboviria / Orthornavirae / Duplornaviricota / Chrymotiviricetes / Ghabrivirales / Totiviridae / unclassified Totiviridae / Plasmopara viticola lesion associated toti 4	36.5
Viruses / Riboviria / Orthornavirae / Duplornaviricota / Chrymotiviricetes / Ghabrivirales / Totiviridae / unclassified Totiviridae / Umbelopsis ramanniana virus 2	27
Viruses / Riboviria / Orthornavirae / Duplornaviricota / Chrymotiviricetes / Ghabrivirales / Totiviridae / unclassified Totiviridae / Umbelopsis ramanniana virus 4	43.5
Viruses / Riboviria / dsRNA viruses / unclassified dsRNA viruses / Conidiobolus non-segmented RNA virus 1	172.8
Viruses / Riboviria / dsRNA viruses / unclassified dsRNA viruses / Sclerotinia sclerotiorum tetramycovirus-1	121
Viruses / Riboviria / unclassified Riboviria / Caloscypha fulgens mycovirus 1	29
Viruses / Riboviria / unclassified Riboviria / unclassified RNA viruses ShiM-2016 / Hubei toti-like virus 17	118.6
Viruses / environmental samples / uncultured virus	-
Viruses / unclassified bacterial viruses / environmental samples / uncultured cyanophage	26
Viruses / unclassified viruses / Circular genetic element sp.	-
Viruses / unclassified viruses / unclassified DNA viruses / Mollivirus kamchatka	77.8
