# Supplementary material for: Microseek: A Protein-Based Metagenomic Pipeline for Virus Diagnostic and Discovery
Source: Viruses. 2022 Sep 8;14(9):1990. doi: 10.3390/v14091990 (PMC9500916; doi:10.3390/v14091990)
Supplement: Supplementary file 1 [file viruses-14-01990-s001.zip › TableS4.xlsx]

## Sheet: Title
	Table S4	Residual hits following the analysis of the Plasma datasets spiked with known viral sequences
	Datasets
	microseek-plasma-d1	Microseek: residual hits following the analysis of the Plasma dataset spiked with known viral sequences at dilution 1.
	microseek-plasma-d10	Microseek: residual hits following the analysis of the Plasma dataset spiked with known viral sequences at dilution 10.
	microseek-plasma-d100	Microseek: residual hits following the analysis of the Plasma dataset spiked with known viral sequences at dilution 100.
	CZID-plasma-d1	CZ ID: residual hits following the analysis of the Plasma dataset spiked with known viral sequences at dilution 1.
	CZID-plasma-d10	CZ ID: residual hits following the analysis of the Plasma dataset spiked with known viral sequences at dilution 10.
	CZID-plasma-d100	CZ ID: residual hits following the analysis of the Plasma dataset spiked with known viral sequences at dilution 100.
	Legend
	"Taxonomy"	Each taxon was characterized by its full taxonomy lineage from root.
	"Weight"	Numbers correspond to the cumulative lengths (nt) of the reads associated to each taxon.

## Sheet: microseek-plasma-d1
Taxonomy	Weight
Viruses / Duplodnaviria / Heunggongvirae / Peploviricota / Herviviricetes / Herpesvirales / Herpesviridae / Betaherpesvirinae / Cytomegalovirus / Macacine betaherpesvirus 8 / Cynomolgus macaque cytomegalovirus strain Ottawa	204
Viruses / Duplodnaviria / Heunggongvirae / Peploviricota / Herviviricetes / Herpesvirales / Herpesviridae / Gammaherpesvirinae / Lymphocryptovirus / Macacine gammaherpesvirus 10 / Lymphocryptovirus Macaca/pfe-lcl-E3	231
Viruses / Duplodnaviria / Heunggongvirae / Peploviricota / Herviviricetes / Herpesvirales / Herpesviridae / Gammaherpesvirinae / Lymphocryptovirus / unclassified Lymphocryptovirus / Macaca arctoides gammaherpesvirus 1	141
Viruses / Duplodnaviria / Heunggongvirae / Peploviricota / Herviviricetes / Herpesvirales / Herpesviridae / Gammaherpesvirinae / Rhadinovirus / Macacine gammaherpesvirus 11 / Macaca fuscata rhadinovirus	189
Viruses / Duplodnaviria / Heunggongvirae / Uroviricota / Caudoviricetes / Caudovirales / Siphoviridae / unclassified Siphoviridae / Cellulophaga phage phi39:1	728
Viruses / Duplodnaviria / Heunggongvirae / Uroviricota / Caudoviricetes / Caudovirales / Siphoviridae / unclassified Siphoviridae / Siphoviridae sp. ct6DP12	408
Viruses / Monodnaviria / Shotokuvirae / Cressdnaviricota / Arfiviricetes / Cirlivirales / Circoviridae / Circovirus / Canine circovirus	39
Viruses / Riboviria / Orthornavirae / Birnaviridae / unclassified Birnaviridae / Culex Y virus	456
Viruses / Varidnaviria / Bamfordvirae / Nucleocytoviricota / Megaviricetes / Imitervirales / Mimiviridae / environmental samples / Megaviridae environmental sample	476

## Sheet: microseek-plasma-d10
Taxonomy	Weight
Viruses / Duplodnaviria / Heunggongvirae / Uroviricota / Caudoviricetes / Caudovirales / Siphoviridae / Arquatrovirinae / Arequatrovirus / unclassified Arequatrovirus	141
Viruses / Duplodnaviria / Heunggongvirae / Uroviricota / Caudoviricetes / Caudovirales / Siphoviridae / Langleyhallvirinae / Getalongvirus / unclassified Getalongvirus / Gordonia phage Whitney	212
Viruses / Monodnaviria / Shotokuvirae / Cossaviricota / Quintoviricetes / Piccovirales / Parvoviridae / unclassified Parvoviridae / Syrmaticus ellioti parvo-like hybrid virus	21
Viruses / Monodnaviria / Shotokuvirae / Cressdnaviricota / Repensiviricetes / Geplafuvirales / Geminiviridae / Becurtovirus / unclassified Becurtovirus / Becurtovirus sp.	255
Viruses / Varidnaviria / Bamfordvirae / Nucleocytoviricota / Megaviricetes / Algavirales / Phycodnaviridae / unclassified Phycodnaviridae / Dishui Lake phycodnavirus 2	35
Viruses / Varidnaviria / Bamfordvirae / Nucleocytoviricota / Megaviricetes / Imitervirales / Mimiviridae / environmental samples / Megaviridae environmental sample	476

## Sheet: microseek-plasma-d100
Taxonomy	Weight
Viruses / Monodnaviria / Shotokuvirae / Cossaviricota / Quintoviricetes / Piccovirales / Parvoviridae / unclassified Parvoviridae / Ciconia boyciana parvo-like hybrid virus	39
Viruses / Monodnaviria / Shotokuvirae / Cressdnaviricota / Repensiviricetes / Geplafuvirales / Geminiviridae / Mulberry mosaic dwarf associated virus / Mulberry crinkle-associated virus	345
Viruses / Riboviria / unclassified Riboviria / unclassified RNA viruses ShiM-2016 / Wenzhou tombus-like virus 1	330
Viruses / Varidnaviria / Bamfordvirae / Nucleocytoviricota / Megaviricetes / Algavirales / Phycodnaviridae / unclassified Phycodnaviridae / Dishui Lake phycodnavirus 2	35
Viruses / Varidnaviria / Bamfordvirae / Nucleocytoviricota / Megaviricetes / Imitervirales / Mimiviridae / environmental samples / Megaviridae environmental sample	476
Viruses / unclassified viruses / unclassified DNA viruses / Gopherus associated circular DNA virus 9	42

## Sheet: CZID-plasma-d1
Taxonomy	Weight
Viruses / Anelloviridae / Gammatorquevirus / Torque teno midi virus 14	n.d.
Viruses / Duplodnaviria / Heunggongvirae / Peploviricota / Herviviricetes / Herpesvirales / Herpesviridae / Gammaherpesvirinae / Lymphocryptovirus / unclassified Lymphocryptovirus / lymphocryptovirus 1 / Gorilla lymphocryptovirus 1	50
Viruses / Duplodnaviria / Heunggongvirae / Peploviricota / Herviviricetes / Herpesvirales / Herpesviridae / Gammaherpesvirinae / Lymphocryptovirus / unclassified Lymphocryptovirus / lymphocryptovirus 1 / Pan troglodytes lymphocryptovirus 1	50
Viruses / Duplodnaviria / Heunggongvirae / Peploviricota / Herviviricetes / Herpesvirales / Herpesviridae / Gammaherpesvirinae / Percavirus	40
Viruses / Duplodnaviria / Heunggongvirae / Peploviricota / Herviviricetes / Herpesvirales / Herpesviridae / Gammaherpesvirinae / Percavirus / Phocid gammaherpesvirus 3	40
Viruses / Duplodnaviria / Heunggongvirae / Uroviricota / Caudoviricetes / Caudovirales / Ackermannviridae / Aglimvirinae / Agtrevirus	n.d.
Viruses / Duplodnaviria / Heunggongvirae / Uroviricota / Caudoviricetes / Caudovirales / Ackermannviridae / Aglimvirinae / Limestonevirus	41
Viruses / Duplodnaviria / Heunggongvirae / Uroviricota / Caudoviricetes / Caudovirales / Autographiviridae / Atuphduovirus	41
Viruses / Duplodnaviria / Heunggongvirae / Uroviricota / Caudoviricetes / Caudovirales / Autographiviridae / Atuphduovirus / Atuphduovirus atuph03	41
Viruses / Duplodnaviria / Heunggongvirae / Uroviricota / Caudoviricetes / Caudovirales / Autographiviridae / Bifseptvirus	63.6667
Viruses / Duplodnaviria / Heunggongvirae / Uroviricota / Caudoviricetes / Caudovirales / Autographiviridae / Bifseptvirus / Bifseptvirus andromeda	63.7
Viruses / Duplodnaviria / Heunggongvirae / Uroviricota / Caudoviricetes / Caudovirales / Autographiviridae / Corkvirinae / Phimunavirus / Phimunavirus peat1	39
Viruses / Duplodnaviria / Heunggongvirae / Uroviricota / Caudoviricetes / Caudovirales / Autographiviridae / Corkvirinae / Phimunavirus / Phimunavirus zenivior	35
Viruses / Duplodnaviria / Heunggongvirae / Uroviricota / Caudoviricetes / Caudovirales / Autographiviridae / Kalppathivirus	43.5
Viruses / Duplodnaviria / Heunggongvirae / Uroviricota / Caudoviricetes / Caudovirales / Autographiviridae / Kalppathivirus / Kalppathivirus P26059B	43.5
Viruses / Duplodnaviria / Heunggongvirae / Uroviricota / Caudoviricetes / Caudovirales / Autographiviridae / Kelmasvirus	54
Viruses / Duplodnaviria / Heunggongvirae / Uroviricota / Caudoviricetes / Caudovirales / Autographiviridae / Kelmasvirus / Kelmasvirus RSB2	54
Viruses / Duplodnaviria / Heunggongvirae / Uroviricota / Caudoviricetes / Caudovirales / Autographiviridae / Lullwatervirus	41
Viruses / Duplodnaviria / Heunggongvirae / Uroviricota / Caudoviricetes / Caudovirales / Autographiviridae / Lullwatervirus / Lullwatervirus lullwater	41
Viruses / Duplodnaviria / Heunggongvirae / Uroviricota / Caudoviricetes / Caudovirales / Autographiviridae / Okabevirinae / Ampunavirus / Ampunavirus BpAMP1	40
Viruses / Duplodnaviria / Heunggongvirae / Uroviricota / Caudoviricetes / Caudovirales / Autographiviridae / Pekhitvirus	38
Viruses / Duplodnaviria / Heunggongvirae / Uroviricota / Caudoviricetes / Caudovirales / Autographiviridae / Pekhitvirus / Pekhitvirus S04C24	38
Viruses / Duplodnaviria / Heunggongvirae / Uroviricota / Caudoviricetes / Caudovirales / Autographiviridae / Pelagivirus	31
Viruses / Duplodnaviria / Heunggongvirae / Uroviricota / Caudoviricetes / Caudovirales / Autographiviridae / Pradovirus / Pradovirus XAJ24	16.1
Viruses / Duplodnaviria / Heunggongvirae / Uroviricota / Caudoviricetes / Caudovirales / Autographiviridae / Studiervirinae / Kayfunavirus / Kayfunavirus CR44b	46
Viruses / Duplodnaviria / Heunggongvirae / Uroviricota / Caudoviricetes / Caudovirales / Autographiviridae / Studiervirinae / Kayfunavirus / Kayfunavirus IMM002	24
Viruses / Duplodnaviria / Heunggongvirae / Uroviricota / Caudoviricetes / Caudovirales / Autographiviridae / Studiervirinae / Teseptimavirus / Teseptimavirus NCA	38
Viruses / Duplodnaviria / Heunggongvirae / Uroviricota / Caudoviricetes / Caudovirales / Autographiviridae / Studiervirinae / Teseptimavirus / Teseptimavirus ebrios	45
Viruses / Duplodnaviria / Heunggongvirae / Uroviricota / Caudoviricetes / Caudovirales / Chaseviridae / Cleopatravirinae / Carltongylesvirus	32
Viruses / Duplodnaviria / Heunggongvirae / Uroviricota / Caudoviricetes / Caudovirales / Chaseviridae / Cleopatravirinae / Carltongylesvirus / Carltongylesvirus ST32	32
Viruses / Duplodnaviria / Heunggongvirae / Uroviricota / Caudoviricetes / Caudovirales / Demerecviridae / Markadamsvirinae / Epseptimavirus / Epseptimavirus SH9	43
Viruses / Duplodnaviria / Heunggongvirae / Uroviricota / Caudoviricetes / Caudovirales / Demerecviridae / Markadamsvirinae / Tequintavirus / Tequintavirus FFH1	49
Viruses / Duplodnaviria / Heunggongvirae / Uroviricota / Caudoviricetes / Caudovirales / Drexlerviridae / Braunvirinae / Rtpvirus	69
Viruses / Duplodnaviria / Heunggongvirae / Uroviricota / Caudoviricetes / Caudovirales / Drexlerviridae / Braunvirinae / Rtpvirus / Rtpvirus Rtp	69
Viruses / Duplodnaviria / Heunggongvirae / Uroviricota / Caudoviricetes / Caudovirales / Drexlerviridae / Nouzillyvirus	42
Viruses / Duplodnaviria / Heunggongvirae / Uroviricota / Caudoviricetes / Caudovirales / Drexlerviridae / Nouzillyvirus / Nouzillyvirus ESCO41	42
Viruses / Duplodnaviria / Heunggongvirae / Uroviricota / Caudoviricetes / Caudovirales / Drexlerviridae / Rogunavirinae / Rogunavirus	45.2857
Viruses / Duplodnaviria / Heunggongvirae / Uroviricota / Caudoviricetes / Caudovirales / Drexlerviridae / Rogunavirinae / Rogunavirus / Rogunavirus AHS24	45.3
Viruses / Duplodnaviria / Heunggongvirae / Uroviricota / Caudoviricetes / Caudovirales / Drexlerviridae / Tempevirinae / Hanrivervirus	53
Viruses / Duplodnaviria / Heunggongvirae / Uroviricota / Caudoviricetes / Caudovirales / Drexlerviridae / Vilniusvirus	28
Viruses / Duplodnaviria / Heunggongvirae / Uroviricota / Caudoviricetes / Caudovirales / Drexlerviridae / Vilniusvirus / Vilniusvirus NBD2	28
Viruses / Duplodnaviria / Heunggongvirae / Uroviricota / Caudoviricetes / Caudovirales / Herelleviridae / Bastillevirinae / Bastillevirus	42
Viruses / Duplodnaviria / Heunggongvirae / Uroviricota / Caudoviricetes / Caudovirales / Herelleviridae / Bastillevirinae / Tsarbombavirus / Tsarbombavirus tsarbomba	39
Viruses / Duplodnaviria / Heunggongvirae / Uroviricota / Caudoviricetes / Caudovirales / Herelleviridae / Bastillevirinae / Wphvirus / Wphvirus WPh	41
Viruses / Duplodnaviria / Heunggongvirae / Uroviricota / Caudoviricetes / Caudovirales / Herelleviridae / Brockvirinae / Kochikohdavirus	117.149
Viruses / Duplodnaviria / Heunggongvirae / Uroviricota / Caudoviricetes / Caudovirales / Herelleviridae / Brockvirinae / Kochikohdavirus / Kochikohdavirus ECP3	117.1
Viruses / Duplodnaviria / Heunggongvirae / Uroviricota / Caudoviricetes / Caudovirales / Myoviridae / unclassified Myoviridae / Halovirus HGTV-1	46
Viruses / Monodnaviria / Shotokuvirae / Cossaviricota / Quintoviricetes / Piccovirales / Parvoviridae / Densovirinae / unclassified Densovirinae / Blattella germanica densovirus-like virus	33
Viruses / Monodnaviria / Shotokuvirae / Cressdnaviricota / Arfiviricetes / Cirlivirales / Circoviridae / Circovirus / Canine circovirus	43
Viruses / Monodnaviria / Shotokuvirae / Cressdnaviricota / Arfiviricetes / Cirlivirales / Circoviridae / Circovirus / Civet circovirus	36
Viruses / Monodnaviria / Shotokuvirae / Cressdnaviricota / Arfiviricetes / Cirlivirales / Circoviridae / Circovirus / environmental samples / uncultured circovirus	42
Viruses / Monodnaviria / Shotokuvirae / Cressdnaviricota / Arfiviricetes / Cirlivirales / Circoviridae / Circovirus / unclassified Circovirus / Asterias forbesi associated circular virus	37
Viruses / Monodnaviria / Shotokuvirae / Cressdnaviricota / Arfiviricetes / Cirlivirales / Circoviridae / Circovirus / unclassified Circovirus / Giant panda circovirus 1	48
Viruses / Monodnaviria / Shotokuvirae / Cressdnaviricota / Arfiviricetes / Cirlivirales / Circoviridae / environmental samples / Circoviridae 19 LDMD-2013	32
Viruses / Monodnaviria / Shotokuvirae / Cressdnaviricota / Arfiviricetes / Cirlivirales / Circoviridae / unclassified Circoviridae / Avon-Heathcote Estuary associated circular virus 13	46
Viruses / Monodnaviria / Shotokuvirae / Cressdnaviricota / Arfiviricetes / Cirlivirales / Circoviridae / unclassified Circoviridae / Avon-Heathcote Estuary associated circular virus 21	32
Viruses / Monodnaviria / Shotokuvirae / Cressdnaviricota / Arfiviricetes / Cirlivirales / Circoviridae / unclassified Circoviridae / Avon-Heathcote Estuary associated circular virus 25	83
Viruses / Monodnaviria / Shotokuvirae / Cressdnaviricota / Arfiviricetes / Cirlivirales / Circoviridae / unclassified Circoviridae / Avon-Heathcote Estuary associated circular virus 26	28.8
Viruses / Monodnaviria / Shotokuvirae / Cressdnaviricota / Arfiviricetes / Cirlivirales / Circoviridae / unclassified Circoviridae / Circovirus-like genome DCCV-5	31
Viruses / Monodnaviria / Shotokuvirae / Cressdnaviricota / Arfiviricetes / Cirlivirales / Circoviridae / unclassified Circoviridae / Circovirus-like genome DHCV-1	44
Viruses / Monodnaviria / Shotokuvirae / Cressdnaviricota / Arfiviricetes / Cirlivirales / Circoviridae / unclassified Circoviridae / Ecklonia radiata-associated virus 10	30
Viruses / Monodnaviria / Shotokuvirae / Cressdnaviricota / Arfiviricetes / Cirlivirales / Circoviridae / unclassified Circoviridae / Humpback whale blow-associated circo-like virus 1	38
Viruses / Monodnaviria / Shotokuvirae / Cressdnaviricota / Arfiviricetes / Cirlivirales / Circoviridae / unclassified Circoviridae / Palaemonetes intermedius brackish grass shrimp associated circular virus	36
Viruses / Monodnaviria / Shotokuvirae / Cressdnaviricota / Arfiviricetes / Cirlivirales / Circoviridae / unclassified Circoviridae / Rodent circovirus	35
Viruses / Monodnaviria / Shotokuvirae / Cressdnaviricota / Arfiviricetes / Mulpavirales / Nanoviridae / Nanovirus	43
Viruses / Monodnaviria / Shotokuvirae / Cressdnaviricota / Arfiviricetes / Mulpavirales / Nanoviridae / Nanovirus / Faba bean necrotic stunt virus	43
Viruses / Monodnaviria / Shotokuvirae / Cressdnaviricota / Repensiviricetes / Geplafuvirales / Geminiviridae / Begomovirus / Tomato yellow leaf curl virus	41
Viruses / Monodnaviria / Shotokuvirae / Cressdnaviricota / Repensiviricetes / Geplafuvirales / Geminiviridae / Begomovirus / Velvet bean severe mosaic virus	37
Viruses / Monodnaviria / Shotokuvirae / Cressdnaviricota / Repensiviricetes / Geplafuvirales / Geminiviridae / Eragrovirus	25
Viruses / Monodnaviria / Shotokuvirae / Cressdnaviricota / Repensiviricetes / Geplafuvirales / Geminiviridae / Eragrovirus / Eragrostis curvula streak virus	25
Viruses / Monodnaviria / Shotokuvirae / Cressdnaviricota / Repensiviricetes / Geplafuvirales / Geminiviridae / Opunvirus / Opuntia virus 1	73
Viruses / Monodnaviria / Shotokuvirae / Cressdnaviricota / Repensiviricetes / Geplafuvirales / Genomoviridae / Gemycircularvirus / unclassified Gemycircularvirus / Giant panda associated gemycircularvirus	n.d.
Viruses / Monodnaviria / Shotokuvirae / Cressdnaviricota / unclassified Cressdnaviricota / Cressdnaviricota sp.	42
Viruses / Monodnaviria / Shotokuvirae / Cressdnaviricota / unclassified Cressdnaviricota / Entamoeba-associated CRESS DNA virus 3	50
Viruses / Riboviria / Orthornavirae / Duplornaviricota / Chrymotiviricetes / Ghabrivirales / Megabirnaviridae / Megabirnavirus	43
Viruses / Riboviria / Orthornavirae / Duplornaviricota / Chrymotiviricetes / Ghabrivirales / Megabirnaviridae / Megabirnavirus / unclassified Megabirnavirus / Pleosporales megabirnavirus 1	43
Viruses / Riboviria / Orthornavirae / Duplornaviricota / Chrymotiviricetes / Ghabrivirales / Totiviridae / Leishmaniavirus	73
Viruses / Riboviria / Orthornavirae / Duplornaviricota / Chrymotiviricetes / Ghabrivirales / Totiviridae / Leishmaniavirus / Leishmania RNA virus 1	73
Viruses / Riboviria / Orthornavirae / Duplornaviricota / Chrymotiviricetes / Ghabrivirales / Totiviridae / Totivirus / unclassified Totivirus / Erysiphe necator associated totivirus 1	55
Viruses / Riboviria / Orthornavirae / Duplornaviricota / Chrymotiviricetes / Ghabrivirales / Totiviridae / Victorivirus / unclassified Victorivirus / Bipolaris maydis victorivirus 1	33
Viruses / Riboviria / Orthornavirae / Duplornaviricota / Chrymotiviricetes / Ghabrivirales / Totiviridae / unclassified Totiviridae / Aspergillus homomorphus totivirus 1	121.7
Viruses / Riboviria / Orthornavirae / Duplornaviricota / Chrymotiviricetes / Ghabrivirales / Totiviridae / unclassified Totiviridae / Colletotrichum navitas totivirus 1	69
Viruses / Riboviria / Orthornavirae / Duplornaviricota / Chrymotiviricetes / Ghabrivirales / Totiviridae / unclassified Totiviridae / Culex tritaeniorhynchus totivirus	47
Viruses / Riboviria / Orthornavirae / Duplornaviricota / Chrymotiviricetes / Ghabrivirales / Totiviridae / unclassified Totiviridae / Plasmopara viticola lesion associated toti 1	40
Viruses / Riboviria / Orthornavirae / Duplornaviricota / Chrymotiviricetes / Ghabrivirales / Totiviridae / unclassified Totiviridae / Red clover powdery mildew-associated totivirus 4	39
Viruses / Riboviria / Orthornavirae / Kitrinoviricota / Tolucaviricetes / Tolivirales / Tombusviridae / Calvusvirinae / Umbravirus	61.6
Viruses / Riboviria / Orthornavirae / Kitrinoviricota / Tolucaviricetes / Tolivirales / Tombusviridae / Calvusvirinae / Umbravirus / Carrot mottle virus	61.6
Viruses / Riboviria / Orthornavirae / Lenarviricota / Miaviricetes / Ourlivirales / Botourmiaviridae / Ourmiavirus	41
Viruses / Riboviria / Orthornavirae / Lenarviricota / Miaviricetes / Ourlivirales / Botourmiaviridae / Ourmiavirus / Ourmia melon virus	41
Viruses / Riboviria / Orthornavirae / Pisuviricota / Duplopiviricetes / Durnavirales / Partitiviridae / unclassified Partitiviridae / Partitiviridae sp.	50
Viruses / Riboviria / Pararnavirae / Artverviricota / Revtraviricetes / Blubervirales / Hepadnaviridae / Orthohepadnavirus	n.d.
Viruses / Riboviria / Pararnavirae / Artverviricota / Revtraviricetes / Blubervirales / Hepadnaviridae / Orthohepadnavirus / Hepatitis B virus	44
Viruses / Riboviria / Pararnavirae / Artverviricota / Revtraviricetes / Blubervirales / Hepadnaviridae / Orthohepadnavirus / Woodchuck hepatitis virus	50
Viruses / Riboviria / Pararnavirae / Artverviricota / Revtraviricetes / Blubervirales / Hepadnaviridae / Orthohepadnavirus / unclassified Orthohepadnavirus / Hypsignathus monstrosus Hepatitis B virus	46
Viruses / Riboviria / dsRNA viruses / unclassified dsRNA viruses / Diatom colony associated dsRNA virus 17 genome type A	122.9
Viruses / Riboviria / unclassified Riboviria / unclassified RNA viruses ShiM-2016 / Changjiang tombus-like virus 12	42
Viruses / Riboviria / unclassified Riboviria / unclassified RNA viruses ShiM-2016 / Sanxia narna-like virus 1	32
Viruses / Riboviria / unclassified Riboviria / unclassified RNA viruses ShiM-2016 / Wenzhou tombus-like virus 3	35.3
Viruses / Riboviria / unclassified Riboviria / unclassified RNA viruses ShiM-2016 / Wuhan insect virus 26	38
Viruses / Satellites / DNA satellites / CRESS associated satellite molecule	37
Viruses / Satellites / DNA satellites / Sewage-associated circular DNA molecule-3	113.4
Viruses / Varidnaviria / Bamfordvirae / Nucleocytoviricota / Megaviricetes / Algavirales / Phycodnaviridae / Chlorovirus / Paramecium bursaria Chlorella virus 1	32
Viruses / Varidnaviria / Bamfordvirae / Nucleocytoviricota / Megaviricetes / Algavirales / Phycodnaviridae / Chlorovirus / unclassified Chlorovirus / Acanthocystis turfacea Chlorella virus Canal-1	88.1
Viruses / Varidnaviria / Bamfordvirae / Nucleocytoviricota / Megaviricetes / Algavirales / Phycodnaviridae / Chlorovirus / unclassified Chlorovirus / Paramecium bursaria Chlorella virus IL-5-2s1	50
Viruses / Varidnaviria / Bamfordvirae / Nucleocytoviricota / Megaviricetes / Algavirales / Phycodnaviridae / Chlorovirus / unclassified Chlorovirus / Paramecium bursaria Chlorella virus KS1B	46
Viruses / Varidnaviria / Bamfordvirae / Nucleocytoviricota / Megaviricetes / Algavirales / Phycodnaviridae / Chlorovirus / unclassified Chlorovirus / Paramecium bursaria Chlorella virus NE-JV-1	33
Viruses / Varidnaviria / Bamfordvirae / Nucleocytoviricota / Megaviricetes / Algavirales / Phycodnaviridae / Prasinovirus / Micromonas pusilla virus SP1	66.5
Viruses / Varidnaviria / Bamfordvirae / Nucleocytoviricota / Megaviricetes / Algavirales / Phycodnaviridae / Prasinovirus / unclassified Prasinovirus / Ostreococcus tauri virus 1	137
Viruses / Varidnaviria / Bamfordvirae / Nucleocytoviricota / Megaviricetes / Algavirales / Phycodnaviridae / Prymnesiovirus	37
Viruses / Varidnaviria / Bamfordvirae / Nucleocytoviricota / Megaviricetes / Algavirales / Phycodnaviridae / Prymnesiovirus / unclassified Prymnesiovirus / Phaeocystis globosa virus 12T	37
Viruses / Varidnaviria / Bamfordvirae / Nucleocytoviricota / Megaviricetes / Algavirales / Phycodnaviridae / environmental samples / Organic Lake phycodnavirus 1	40
Viruses / Varidnaviria / Bamfordvirae / Nucleocytoviricota / Megaviricetes / Imitervirales / Mimiviridae / Mimivirus / unclassified Mimivirus / Mimivirus LCMiAC02	47
Viruses / Varidnaviria / Bamfordvirae / Nucleocytoviricota / Megaviricetes / Imitervirales / Mimiviridae / unclassified Mimiviridae / Klosneuvirinae / Catovirus	47.3333
Viruses / Varidnaviria / Bamfordvirae / Nucleocytoviricota / Megaviricetes / Imitervirales / Mimiviridae / unclassified Mimiviridae / Klosneuvirinae / Catovirus / Catovirus CTV1	47.3
Viruses / Varidnaviria / Bamfordvirae / Nucleocytoviricota / Megaviricetes / Pimascovirales / Iridoviridae / Betairidovirinae / Chloriridovirus / unclassified Chloriridovirus / Invertebrate iridovirus 22	32.5
Viruses / Varidnaviria / Bamfordvirae / Nucleocytoviricota / Megaviricetes / Pimascovirales / Iridoviridae / Betairidovirinae / Iridovirus / unclassified Iridovirus / Invertebrate iridescent virus Kaz2018	78.3
Viruses / Varidnaviria / Bamfordvirae / Nucleocytoviricota / Megaviricetes / Pimascovirales / Marseilleviridae / Lausannevirus	43
Viruses / Varidnaviria / Bamfordvirae / Nucleocytoviricota / Megaviricetes / Pimascovirales / Marseilleviridae / Marseillevirus / unclassified Marseillevirus / Cannes 8 virus	45
Viruses / Varidnaviria / Bamfordvirae / Nucleocytoviricota / Megaviricetes / Pimascovirales / Marseilleviridae / Tunisvirus	47
Viruses / Varidnaviria / Bamfordvirae / Preplasmiviricota / Maveriviricetes / Priklausovirales / Lavidaviridae / Sputnikvirus / Mimivirus-dependent virus Sputnik	43.5
Viruses / Varidnaviria / Bamfordvirae / Preplasmiviricota / Polintoviricetes / Orthopolintovirales / Adintoviridae / Hydra adintovirus	31
Viruses / Varidnaviria / Bamfordvirae / Preplasmiviricota / Polintoviricetes / Orthopolintovirales / Adintoviridae / Ladona dragonfly adintovirus	36
Viruses / Varidnaviria / Helvetiavirae / Dividoviricota / Laserviricetes / Halopanivirales / Sphaerolipoviridae / Alphasphaerolipovirus	40
Viruses / Varidnaviria / Helvetiavirae / Dividoviricota / Laserviricetes / Halopanivirales / Sphaerolipoviridae / Alphasphaerolipovirus / Haloarcula hispanica virus SH1	40
Viruses / environmental samples / uncultured human fecal virus	n.d.
Viruses / unclassified bacterial viruses / Marine virus AFVG / Marine virus AFVG_250M1069	n.d.
Viruses / unclassified bacterial viruses / Marine virus AFVG / Marine virus AFVG_250M1082	n.d.
Viruses / unclassified bacterial viruses / Marine virus AFVG / Marine virus AFVG_250M502	n.d.
Viruses / unclassified bacterial viruses / Marine virus AFVG / Marine virus AFVG_250M908	n.d.
Viruses / unclassified viruses / Acanthamoeba castellanii medusavirus	42
Viruses / unclassified viruses / Lake Sarah-associated circular molecule 9	28
Viruses / unclassified viruses / Lake Sarah-associated circular virus-14	44.5
Viruses / unclassified viruses / Lake Sarah-associated circular virus-27	40.3
Viruses / unclassified viruses / Lake Sarah-associated circular virus-35	35
Viruses / unclassified viruses / Pacific flying fox associated multicomponent virus	42
Viruses / unclassified viruses / Sewage-associated circular DNA virus-14	36.7
Viruses / unclassified viruses / unclassified DNA viruses / Stipagrostis associaed virus	32
Viruses / unclassified viruses / unclassified DNA viruses / Yaravirus brasiliensis	n.d.
Viruses / unclassified viruses / unclassified DNA viruses / unclassified archaeal dsDNA viruses / Haloviruses / Halovirus HCTV-5	47
Viruses / unclassified viruses / unclassified DNA viruses / unclassified archaeal dsDNA viruses / Haloviruses / Halovirus HVTV-1	43
Viruses / unclassified viruses / unclassified DNA viruses / unclassified dsDNA viruses / Dishui Lake large algae virus 1	49
Viruses / unclassified viruses / unclassified DNA viruses / unclassified dsDNA viruses / Pandoravirus / Pandoravirus dulcis	49
Viruses / unclassified viruses / unclassified DNA viruses / unclassified dsDNA viruses / Phytophthora water mold MELD virus	38
Viruses / unclassified viruses / unclassified DNA viruses / unclassified dsDNA viruses / Pithoviridae / Brazilian cedratvirus IHUMI	48
Viruses / unclassified viruses / unclassified DNA viruses / unclassified ssDNA viruses / Apis mellifera virus-13	n.d.
Viruses / unclassified viruses / unclassified DNA viruses / unclassified ssDNA viruses / Circovirus-like NI/2007	32.8
Viruses / unclassified viruses / unclassified DNA viruses / unclassified ssDNA viruses / Cruciviridae / Crucivirus / unclassified Crucivirus / Crucivirus-265	39
Viruses / unclassified viruses / unclassified DNA viruses / unclassified ssDNA viruses / Cruciviridae / Crucivirus / unclassified Crucivirus / Crucivirus-266	36
Viruses / unclassified viruses / unclassified DNA viruses / unclassified ssDNA viruses / Cruciviridae / Crucivirus / unclassified Crucivirus / Crucivirus-326	64.7
Viruses / unclassified viruses / unclassified DNA viruses / unclassified ssDNA viruses / Cruciviridae / Crucivirus / unclassified Crucivirus / Crucivirus-416	75
Viruses / unclassified viruses / unclassified DNA viruses / unclassified ssDNA viruses / Cruciviridae / Crucivirus / unclassified Crucivirus / Crucivirus-482	40
Viruses / unclassified viruses / unclassified DNA viruses / unclassified ssDNA viruses / Feline stool-associated circular virus KU8	30
Viruses / unclassified viruses / unclassified DNA viruses / unclassified ssDNA viruses / Fly associated circular virus 6	48
Viruses / unclassified viruses / unclassified DNA viruses / unclassified ssDNA viruses / Nepavirus	114.4
Viruses / unclassified viruses / unclassified DNA viruses / unclassified ssDNA viruses / Odonata-associated circular virus-2	59
Viruses / unclassified viruses / unclassified DNA viruses / unclassified ssDNA viruses / Sewage-associated circular DNA virus-28	40.5
Viruses / unclassified viruses / unclassified DNA viruses / unclassified ssDNA viruses / Tentweb spider associated circular virus 1	47.4

## Sheet: CZID-plasma-d10
Taxonomy	Weight
Viruses / Anelloviridae / Gammatorquevirus / Torque teno midi virus 14	n.d.
Viruses / Duplodnaviria / Heunggongvirae / Peploviricota / Herviviricetes / Herpesvirales / Herpesviridae / Gammaherpesvirinae / Percavirus	41.5
Viruses / Duplodnaviria / Heunggongvirae / Peploviricota / Herviviricetes / Herpesvirales / Herpesviridae / Gammaherpesvirinae / Percavirus / Phocid gammaherpesvirus 3	41.5
Viruses / Duplodnaviria / Heunggongvirae / Uroviricota / Caudoviricetes / Caudovirales / Ackermannviridae / Cvivirinae / Kuttervirus / Kuttervirus kv38	50
Viruses / Duplodnaviria / Heunggongvirae / Uroviricota / Caudoviricetes / Caudovirales / Ackermannviridae / Nezavisimistyvirus / Nezavisimistyvirus Ea2809	38
Viruses / Duplodnaviria / Heunggongvirae / Uroviricota / Caudoviricetes / Caudovirales / Ackermannviridae / Taipeivirus / Taipeivirus KpS110	42
Viruses / Duplodnaviria / Heunggongvirae / Uroviricota / Caudoviricetes / Caudovirales / Autographiviridae / Aegirvirus	32
Viruses / Duplodnaviria / Heunggongvirae / Uroviricota / Caudoviricetes / Caudovirales / Autographiviridae / Aegirvirus / Aegirvirus SCBP42	32
Viruses / Duplodnaviria / Heunggongvirae / Uroviricota / Caudoviricetes / Caudovirales / Autographiviridae / Bifseptvirus	41
Viruses / Duplodnaviria / Heunggongvirae / Uroviricota / Caudoviricetes / Caudovirales / Autographiviridae / Bifseptvirus / Bifseptvirus andromeda	41
Viruses / Duplodnaviria / Heunggongvirae / Uroviricota / Caudoviricetes / Caudovirales / Autographiviridae / Bonnellvirus	100
Viruses / Duplodnaviria / Heunggongvirae / Uroviricota / Caudoviricetes / Caudovirales / Autographiviridae / Bonnellvirus / Bonnellvirus J865	100
Viruses / Duplodnaviria / Heunggongvirae / Uroviricota / Caudoviricetes / Caudovirales / Autographiviridae / Corkvirinae / Phimunavirus / Phimunavirus koot	49
Viruses / Duplodnaviria / Heunggongvirae / Uroviricota / Caudoviricetes / Caudovirales / Autographiviridae / Corkvirinae / Phimunavirus / Phimunavirus peat1	45
Viruses / Duplodnaviria / Heunggongvirae / Uroviricota / Caudoviricetes / Caudovirales / Autographiviridae / Gajwadongvirus	39.5
Viruses / Duplodnaviria / Heunggongvirae / Uroviricota / Caudoviricetes / Caudovirales / Autographiviridae / Kalppathivirus	77
Viruses / Duplodnaviria / Heunggongvirae / Uroviricota / Caudoviricetes / Caudovirales / Autographiviridae / Kalppathivirus / Kalppathivirus P26059B	77
Viruses / Duplodnaviria / Heunggongvirae / Uroviricota / Caudoviricetes / Caudovirales / Autographiviridae / Molineuxvirinae / Zindervirus	37
Viruses / Duplodnaviria / Heunggongvirae / Uroviricota / Caudoviricetes / Caudovirales / Autographiviridae / Molineuxvirinae / Zindervirus / Zindervirus UAB78	37
Viruses / Duplodnaviria / Heunggongvirae / Uroviricota / Caudoviricetes / Caudovirales / Autographiviridae / Pedosvirus	42.2
Viruses / Duplodnaviria / Heunggongvirae / Uroviricota / Caudoviricetes / Caudovirales / Autographiviridae / Pedosvirus / Pedosvirus S28C3	42.2
Viruses / Duplodnaviria / Heunggongvirae / Uroviricota / Caudoviricetes / Caudovirales / Autographiviridae / Pelagivirus	56.6014
Viruses / Duplodnaviria / Heunggongvirae / Uroviricota / Caudoviricetes / Caudovirales / Autographiviridae / Sednavirus / Sednavirus SRIP2 / Cyanophage KBS-P-1A	28
Viruses / Duplodnaviria / Heunggongvirae / Uroviricota / Caudoviricetes / Caudovirales / Autographiviridae / Slopekvirinae / Drulisvirus / Drulisvirus KpV48	42
Viruses / Duplodnaviria / Heunggongvirae / Uroviricota / Caudoviricetes / Caudovirales / Autographiviridae / Studiervirinae / Helsettvirus	48
Viruses / Duplodnaviria / Heunggongvirae / Uroviricota / Caudoviricetes / Caudovirales / Autographiviridae / Studiervirinae / Helsettvirus / Helsettvirus fPS9	48
Viruses / Duplodnaviria / Heunggongvirae / Uroviricota / Caudoviricetes / Caudovirales / Autographiviridae / Studiervirinae / Kayfunavirus / Kayfunavirus EcoDS1	49
Viruses / Duplodnaviria / Heunggongvirae / Uroviricota / Caudoviricetes / Caudovirales / Autographiviridae / Studiervirinae / Teetrevirus	6
Viruses / Duplodnaviria / Heunggongvirae / Uroviricota / Caudoviricetes / Caudovirales / Autographiviridae / Studiervirinae / Teetrevirus / Teetrevirus AP5	40
Viruses / Duplodnaviria / Heunggongvirae / Uroviricota / Caudoviricetes / Caudovirales / Autographiviridae / Studiervirinae / Teetrevirus / Teetrevirus YeO312	50
Viruses / Duplodnaviria / Heunggongvirae / Uroviricota / Caudoviricetes / Caudovirales / Autographiviridae / Studiervirinae / Teseptimavirus / Teseptimavirus HZ2R8	57.7
Viruses / Duplodnaviria / Heunggongvirae / Uroviricota / Caudoviricetes / Caudovirales / Autographiviridae / Studiervirinae / Teseptimavirus / Teseptimavirus NCA	38
Viruses / Duplodnaviria / Heunggongvirae / Uroviricota / Caudoviricetes / Caudovirales / Autographiviridae / Studiervirinae / Teseptimavirus / Teseptimavirus T7	38
Viruses / Duplodnaviria / Heunggongvirae / Uroviricota / Caudoviricetes / Caudovirales / Autographiviridae / Tiamatvirus	39
Viruses / Duplodnaviria / Heunggongvirae / Uroviricota / Caudoviricetes / Caudovirales / Autographiviridae / Tiamatvirus / Tiamatvirus PSSP7	39
Viruses / Duplodnaviria / Heunggongvirae / Uroviricota / Caudoviricetes / Caudovirales / Demerecviridae / Markadamsvirinae / Epseptimavirus / Epseptimavirus SH9	45
Viruses / Duplodnaviria / Heunggongvirae / Uroviricota / Caudoviricetes / Caudovirales / Demerecviridae / Shenzhenvirus	39
Viruses / Duplodnaviria / Heunggongvirae / Uroviricota / Caudoviricetes / Caudovirales / Demerecviridae / Shenzhenvirus / Shenzhenvirus AhSzw1	39
Viruses / Duplodnaviria / Heunggongvirae / Uroviricota / Caudoviricetes / Caudovirales / Demerecviridae / Sugarlandvirus	81.125
Viruses / Duplodnaviria / Heunggongvirae / Uroviricota / Caudoviricetes / Caudovirales / Demerecviridae / Sugarlandvirus / Sugarlandvirus sugarland	81.1
Viruses / Duplodnaviria / Heunggongvirae / Uroviricota / Caudoviricetes / Caudovirales / Drexlerviridae / Vilniusvirus	28
Viruses / Duplodnaviria / Heunggongvirae / Uroviricota / Caudoviricetes / Caudovirales / Drexlerviridae / Vilniusvirus / Vilniusvirus NBD2	28
Viruses / Duplodnaviria / Heunggongvirae / Uroviricota / Caudoviricetes / Caudovirales / Herelleviridae / Bastillevirinae / Bastillevirus	61.1416
Viruses / Duplodnaviria / Heunggongvirae / Uroviricota / Caudoviricetes / Caudovirales / Herelleviridae / Bastillevirinae / Bastillevirus / Bastillevirus bastille	53
Viruses / Duplodnaviria / Heunggongvirae / Uroviricota / Caudoviricetes / Caudovirales / Herelleviridae / Bastillevirinae / Tsarbombavirus / Tsarbombavirus tsarbomba	34
Viruses / Duplodnaviria / Heunggongvirae / Uroviricota / Caudoviricetes / Caudovirales / Herelleviridae / Bastillevirinae / Wphvirus / Wphvirus BPS10C	46
Viruses / Duplodnaviria / Heunggongvirae / Uroviricota / Caudoviricetes / Caudovirales / Herelleviridae / Bastillevirinae / Wphvirus / Wphvirus WPh	41
Viruses / Duplodnaviria / Heunggongvirae / Uroviricota / Caudoviricetes / Caudovirales / Herelleviridae / Harbinvirus / Harbinvirus Lpa804	34
Viruses / Duplodnaviria / Heunggongvirae / Uroviricota / Caudoviricetes / Caudovirales / Herelleviridae / Spounavirinae / Okubovirus	87.3077
Viruses / Duplodnaviria / Heunggongvirae / Uroviricota / Caudoviricetes / Caudovirales / Herelleviridae / Twortvirinae / Kayvirus / Kayvirus S254	43
Viruses / Monodnaviria / Shotokuvirae / Cossaviricota / Papovaviricetes / Sepolyvirales / Polyomaviridae / Betapolyomavirus	n.d.
Viruses / Monodnaviria / Shotokuvirae / Cossaviricota / Papovaviricetes / Sepolyvirales / Polyomaviridae / Betapolyomavirus / Macaca mulatta polyomavirus 1	n.d.
Viruses / Monodnaviria / Shotokuvirae / Cossaviricota / Quintoviricetes / Piccovirales / Parvoviridae / Densovirinae / Protoambidensovirus	61
Viruses / Monodnaviria / Shotokuvirae / Cossaviricota / Quintoviricetes / Piccovirales / Parvoviridae / Densovirinae / Protoambidensovirus / Dipteran protoambidensovirus 1	61
Viruses / Monodnaviria / Shotokuvirae / Cossaviricota / Quintoviricetes / Piccovirales / Parvoviridae / Densovirinae / unclassified Densovirinae / Viltain virus	50
Viruses / Monodnaviria / Shotokuvirae / Cressdnaviricota / Arfiviricetes / Cirlivirales / Circoviridae / Circovirus / Canine circovirus	47
Viruses / Monodnaviria / Shotokuvirae / Cressdnaviricota / Arfiviricetes / Cirlivirales / Circoviridae / Circovirus / Civet circovirus	36
Viruses / Monodnaviria / Shotokuvirae / Cressdnaviricota / Arfiviricetes / Cirlivirales / Circoviridae / Circovirus / Rodent associated circovirus 7	42
Viruses / Monodnaviria / Shotokuvirae / Cressdnaviricota / Arfiviricetes / Cirlivirales / Circoviridae / Circovirus / unclassified Circovirus / Asterias forbesi associated circular virus	37
Viruses / Monodnaviria / Shotokuvirae / Cressdnaviricota / Arfiviricetes / Cirlivirales / Circoviridae / Circovirus / unclassified Circovirus / Feline stool-associated circular virus KU14	33
Viruses / Monodnaviria / Shotokuvirae / Cressdnaviricota / Arfiviricetes / Cirlivirales / Circoviridae / Circovirus / unclassified Circovirus / Giant panda circovirus 1	39.7
Viruses / Monodnaviria / Shotokuvirae / Cressdnaviricota / Arfiviricetes / Cirlivirales / Circoviridae / Cyclovirus / Human associated cyclovirus 12	22
Viruses / Monodnaviria / Shotokuvirae / Cressdnaviricota / Arfiviricetes / Cirlivirales / Circoviridae / environmental samples / Circoviridae 13 LDMD-2013	49
Viruses / Monodnaviria / Shotokuvirae / Cressdnaviricota / Arfiviricetes / Cirlivirales / Circoviridae / environmental samples / Circoviridae 19 LDMD-2013	32
Viruses / Monodnaviria / Shotokuvirae / Cressdnaviricota / Arfiviricetes / Cirlivirales / Circoviridae / environmental samples / Circoviridae 7 LDMD-2013	19
Viruses / Monodnaviria / Shotokuvirae / Cressdnaviricota / Arfiviricetes / Cirlivirales / Circoviridae / environmental samples / Circoviridae 8 LDMD-2013	43
Viruses / Monodnaviria / Shotokuvirae / Cressdnaviricota / Arfiviricetes / Cirlivirales / Circoviridae / unclassified Circoviridae / Avon-Heathcote Estuary associated circular virus 14	34.9
Viruses / Monodnaviria / Shotokuvirae / Cressdnaviricota / Arfiviricetes / Cirlivirales / Circoviridae / unclassified Circoviridae / Avon-Heathcote Estuary associated circular virus 17	40.5
Viruses / Monodnaviria / Shotokuvirae / Cressdnaviricota / Arfiviricetes / Cirlivirales / Circoviridae / unclassified Circoviridae / Avon-Heathcote Estuary associated circular virus 20	38
Viruses / Monodnaviria / Shotokuvirae / Cressdnaviricota / Arfiviricetes / Cirlivirales / Circoviridae / unclassified Circoviridae / Avon-Heathcote Estuary associated circular virus 25	110
Viruses / Monodnaviria / Shotokuvirae / Cressdnaviricota / Arfiviricetes / Cirlivirales / Circoviridae / unclassified Circoviridae / Avon-Heathcote Estuary associated circular virus 26	30.8
Viruses / Monodnaviria / Shotokuvirae / Cressdnaviricota / Arfiviricetes / Cirlivirales / Circoviridae / unclassified Circoviridae / Chicken circovirus SDWF	42
Viruses / Monodnaviria / Shotokuvirae / Cressdnaviricota / Repensiviricetes / Geplafuvirales / Geminiviridae / Begomovirus / Mungbean yellow mosaic India virus	33
Viruses / Monodnaviria / Shotokuvirae / Cressdnaviricota / Repensiviricetes / Geplafuvirales / Geminiviridae / Begomovirus / Tomato yellow leaf curl virus	55
Viruses / Monodnaviria / Shotokuvirae / Cressdnaviricota / Repensiviricetes / Geplafuvirales / Geminiviridae / Begomovirus / Velvet bean severe mosaic virus	37
Viruses / Monodnaviria / Shotokuvirae / Cressdnaviricota / Repensiviricetes / Geplafuvirales / Genomoviridae / Gemycircularvirus / Gemycircularvirus bovas1 / Bovine associated gemycircularvirus 1	n.d.
Viruses / Monodnaviria / Shotokuvirae / Cressdnaviricota / Repensiviricetes / Geplafuvirales / Genomoviridae / Gemycircularvirus / Gemycircularvirus chicas1 / Chicken associated gemycircularvirus 1	33
Viruses / Monodnaviria / Shotokuvirae / Cressdnaviricota / Repensiviricetes / Geplafuvirales / Genomoviridae / Gemycircularvirus / unclassified Gemycircularvirus / Caesalpinia pluviosa associated gemycircularvirus	25
Viruses / Naldaviricetes / Lefavirales / Baculoviridae / Alphabaculovirus	n.d.
Viruses / Naldaviricetes / Lefavirales / Baculoviridae / Alphabaculovirus / Spodoptera eridania nucleopolyhedrovirus	n.d.
Viruses / Riboviria / Orthornavirae / Birnaviridae / Avibirnavirus	40
Viruses / Riboviria / Orthornavirae / Birnaviridae / Avibirnavirus / Infectious bursal disease virus	40
Viruses / Riboviria / Orthornavirae / Duplornaviricota / Chrymotiviricetes / Ghabrivirales / Totiviridae / unclassified Totiviridae / Blechomonas juanalfonzi Leishmaniavirus-like RNA virus 1	86
Viruses / Riboviria / Orthornavirae / Duplornaviricota / Chrymotiviricetes / Ghabrivirales / Totiviridae / unclassified Totiviridae / Colletotrichum navitas totivirus 1	68.5
Viruses / Riboviria / Orthornavirae / Duplornaviricota / Chrymotiviricetes / Ghabrivirales / Totiviridae / unclassified Totiviridae / Culex tritaeniorhynchus totivirus	47
Viruses / Riboviria / Orthornavirae / Duplornaviricota / Chrymotiviricetes / Ghabrivirales / Totiviridae / unclassified Totiviridae / Phakopsora totivirus B	310
Viruses / Riboviria / Orthornavirae / Duplornaviricota / Chrymotiviricetes / Ghabrivirales / Totiviridae / unclassified Totiviridae / Plasmopara viticola lesion associated toti 1	39
Viruses / Riboviria / Orthornavirae / Duplornaviricota / Chrymotiviricetes / Ghabrivirales / Totiviridae / unclassified Totiviridae / Tolypocladium ophioglossoides totivirus 1	142
Viruses / Riboviria / Orthornavirae / Duplornaviricota / Chrymotiviricetes / Ghabrivirales / Totiviridae / unclassified Totiviridae / Uromyces totivirus D	139
Viruses / Riboviria / Orthornavirae / Kitrinoviricota / Tolucaviricetes / Tolivirales / Tombusviridae / Procedovirinae / Tombusvirus	39
Viruses / Riboviria / Orthornavirae / Kitrinoviricota / Tolucaviricetes / Tolivirales / Tombusviridae / Procedovirinae / Tombusvirus / unclassified Tombusvirus / Kummerowia striata tombusvirus	39
Viruses / Riboviria / Orthornavirae / Lenarviricota / Howeltoviricetes / Cryppavirales / Mitoviridae / Mitovirus	35
Viruses / Riboviria / Orthornavirae / Lenarviricota / Howeltoviricetes / Cryppavirales / Mitoviridae / Mitovirus / unclassified Mitovirus / Erysiphales associated mitovirus 1	35
Viruses / Riboviria / Orthornavirae / Pisuviricota / Duplopiviricetes / Durnavirales / Partitiviridae / unclassified Partitiviridae / Partitiviridae sp.	47.5
Viruses / Riboviria / Orthornavirae / Pisuviricota / Pisoniviricetes / Nidovirales / Arnidovirineae / Arteriviridae / unclassified Arteriviridae / Porcine reproductive and respiratory syndrome virus	49
Viruses / Riboviria / Pararnavirae / Artverviricota / Revtraviricetes / Blubervirales / Hepadnaviridae / Orthohepadnavirus	87.569
Viruses / Riboviria / Pararnavirae / Artverviricota / Revtraviricetes / Blubervirales / Hepadnaviridae / Orthohepadnavirus / Hepatitis B virus	44
Viruses / Riboviria / Pararnavirae / Artverviricota / Revtraviricetes / Blubervirales / Hepadnaviridae / Orthohepadnavirus / unclassified Orthohepadnavirus / Hypsignathus monstrosus Hepatitis B virus	71
Viruses / Riboviria / dsRNA viruses / unclassified dsRNA viruses / Diatom colony associated dsRNA virus 17 genome type A	65.6
Viruses / Riboviria / unclassified Riboviria / unclassified RNA viruses ShiM-2016 / Beihai sobemo-like virus 25	37
Viruses / Riboviria / unclassified Riboviria / unclassified RNA viruses ShiM-2016 / Sanxia narna-like virus 1	32
Viruses / Riboviria / unclassified Riboviria / unclassified RNA viruses ShiM-2016 / Wenzhou tombus-like virus 3	37
Viruses / Satellites / DNA satellites / Sewage-associated circular DNA molecule-3	39
Viruses / Satellites / DNA satellites / Single stranded DNA satellites / Ctenophore-associated circular genome 4	45
Viruses / Varidnaviria / Bamfordvirae / Nucleocytoviricota / Megaviricetes / Algavirales / Phycodnaviridae / Chlorovirus / Paramecium bursaria Chlorella virus 1	46
Viruses / Varidnaviria / Bamfordvirae / Nucleocytoviricota / Megaviricetes / Algavirales / Phycodnaviridae / Chlorovirus / unclassified Chlorovirus / Acanthocystis turfacea Chlorella virus Canal-1	86.5
Viruses / Varidnaviria / Bamfordvirae / Nucleocytoviricota / Megaviricetes / Algavirales / Phycodnaviridae / Chlorovirus / unclassified Chlorovirus / Paramecium bursaria Chlorella virus AR158	39
Viruses / Varidnaviria / Bamfordvirae / Nucleocytoviricota / Megaviricetes / Algavirales / Phycodnaviridae / Chlorovirus / unclassified Chlorovirus / Paramecium bursaria Chlorella virus NE-JV-1	39
Viruses / Varidnaviria / Bamfordvirae / Nucleocytoviricota / Megaviricetes / Algavirales / Phycodnaviridae / Prasinovirus / unclassified Prasinovirus / Dishui Lake phycodnavirus 3	59
Viruses / Varidnaviria / Bamfordvirae / Nucleocytoviricota / Megaviricetes / Algavirales / Phycodnaviridae / Prasinovirus / unclassified Prasinovirus / Ostreococcus lucimarinus virus OlV4	49.9
Viruses / Varidnaviria / Bamfordvirae / Nucleocytoviricota / Megaviricetes / Algavirales / Phycodnaviridae / Prymnesiovirus	62.6667
Viruses / Varidnaviria / Bamfordvirae / Nucleocytoviricota / Megaviricetes / Algavirales / Phycodnaviridae / Prymnesiovirus / unclassified Prymnesiovirus / Phaeocystis globosa virus	62.7
Viruses / Varidnaviria / Bamfordvirae / Nucleocytoviricota / Megaviricetes / Algavirales / Phycodnaviridae / environmental samples / unknown phycodnavirus	n.d.
Viruses / Varidnaviria / Bamfordvirae / Nucleocytoviricota / Megaviricetes / Algavirales / Phycodnaviridae / unclassified Phycodnaviridae / Chrysochromulina parva virus BQ1	40
Viruses / Varidnaviria / Bamfordvirae / Nucleocytoviricota / Megaviricetes / Imitervirales / Mimiviridae / unclassified Mimiviridae / Klosneuvirinae / Catovirus	46.7222
Viruses / Varidnaviria / Bamfordvirae / Nucleocytoviricota / Megaviricetes / Imitervirales / Mimiviridae / unclassified Mimiviridae / Klosneuvirinae / Catovirus / Catovirus CTV1	46.7
Viruses / Varidnaviria / Bamfordvirae / Nucleocytoviricota / Megaviricetes / Imitervirales / Mimiviridae / unclassified Mimiviridae / Megavirus baoshan	33
Viruses / Varidnaviria / Bamfordvirae / Nucleocytoviricota / Megaviricetes / Pimascovirales / Iridoviridae / Alphairidovirinae / Lymphocystivirus	55.6
Viruses / Varidnaviria / Bamfordvirae / Nucleocytoviricota / Megaviricetes / Pimascovirales / Iridoviridae / Alphairidovirinae / Lymphocystivirus / Lymphocystis disease virus 1	55.6
Viruses / Varidnaviria / Bamfordvirae / Nucleocytoviricota / Megaviricetes / Pimascovirales / Iridoviridae / Betairidovirinae / Chloriridovirus / Invertebrate iridescent virus 3	38
Viruses / Varidnaviria / Bamfordvirae / Nucleocytoviricota / Megaviricetes / Pimascovirales / Iridoviridae / Betairidovirinae / Chloriridovirus / unclassified Chloriridovirus / Invertebrate iridovirus 22	27.3
Viruses / Varidnaviria / Bamfordvirae / Nucleocytoviricota / Megaviricetes / Pimascovirales / Iridoviridae / Betairidovirinae / Iridovirus / Invertebrate iridescent virus 31	83.2
Viruses / Varidnaviria / Bamfordvirae / Nucleocytoviricota / Megaviricetes / Pimascovirales / Iridoviridae / Betairidovirinae / Iridovirus / unclassified Iridovirus / Invertebrate iridescent virus Kaz2018	34
Viruses / Varidnaviria / Bamfordvirae / Nucleocytoviricota / Pokkesviricetes / Asfuvirales / Asfarviridae / Asfivirus	40
Viruses / Varidnaviria / Bamfordvirae / Nucleocytoviricota / Pokkesviricetes / Asfuvirales / Asfarviridae / Asfivirus / African swine fever virus	40
Viruses / Varidnaviria / Bamfordvirae / Preplasmiviricota / Polintoviricetes / Orthopolintovirales / Adintoviridae / Hydra adintovirus	47.6
Viruses / Varidnaviria / Bamfordvirae / Preplasmiviricota / Tectiliviricetes / Rowavirales / Adenoviridae / unclassified Adenoviridae / Pan troglodytes adenovirus	36
Viruses / environmental samples / uncultured human fecal virus	n.d.
Viruses / unclassified bacterial viruses / Hot spring virus BHS1	60.3
Viruses / unclassified bacterial viruses / Marine virus AFVG / Marine virus AFVG_117M64	n.d.
Viruses / unclassified bacterial viruses / Marine virus AFVG / Marine virus AFVG_250M372	n.d.
Viruses / unclassified viruses / Acanthamoeba castellanii medusavirus	60.8
Viruses / unclassified viruses / Blackfly multicomponent virus 1	33
Viruses / unclassified viruses / Lake Sarah-associated circular molecule 9	36
Viruses / unclassified viruses / Lake Sarah-associated circular virus-14	83.6
Viruses / unclassified viruses / Lake Sarah-associated circular virus-27	42
Viruses / unclassified viruses / Lake Sarah-associated circular virus-3	78
Viruses / unclassified viruses / Sewage-associated circular DNA virus-13	44
Viruses / unclassified viruses / Sewage-associated circular DNA virus-14	125.3
Viruses / unclassified viruses / unclassified DNA viruses / Blackfly DNA Virus 12	31
Viruses / unclassified viruses / unclassified DNA viruses / Blackfly DNA Virus 9	39
Viruses / unclassified viruses / unclassified DNA viruses / Tundra vole stool-associated circular virus	45
Viruses / unclassified viruses / unclassified DNA viruses / Yaravirus brasiliensis	n.d.
Viruses / unclassified viruses / unclassified DNA viruses / unclassified archaeal dsDNA viruses / Haloviruses / Halovirus HCTV-5	47
Viruses / unclassified viruses / unclassified DNA viruses / unclassified dsDNA viruses / Dishui Lake large algae virus 1	68
Viruses / unclassified viruses / unclassified DNA viruses / unclassified dsDNA viruses / Pithoviridae / Pithovirus LCPAC101	132.2
Viruses / unclassified viruses / unclassified DNA viruses / unclassified dsDNA viruses / Pithoviridae / Pithovirus LCPAC104	n.d.
Viruses / unclassified viruses / unclassified DNA viruses / unclassified dsDNA viruses / Pithoviridae / Solumvirus sp.	39
Viruses / unclassified viruses / unclassified DNA viruses / unclassified ssDNA viruses / Capybara virus 13_cap1_257	289.8
Viruses / unclassified viruses / unclassified DNA viruses / unclassified ssDNA viruses / Circovirus-like NI/2007	34
Viruses / unclassified viruses / unclassified DNA viruses / unclassified ssDNA viruses / Cruciviridae / Crucivirus / unclassified Crucivirus / Crucivirus-265	36
Viruses / unclassified viruses / unclassified DNA viruses / unclassified ssDNA viruses / Cruciviridae / Crucivirus / unclassified Crucivirus / Crucivirus-295	50
Viruses / unclassified viruses / unclassified DNA viruses / unclassified ssDNA viruses / Cruciviridae / Crucivirus / unclassified Crucivirus / Crucivirus-306	75
Viruses / unclassified viruses / unclassified DNA viruses / unclassified ssDNA viruses / Cruciviridae / Crucivirus / unclassified Crucivirus / Crucivirus-416	47.5
Viruses / unclassified viruses / unclassified DNA viruses / unclassified ssDNA viruses / Cruciviridae / Crucivirus / unclassified Crucivirus / Crucivirus-438	78
Viruses / unclassified viruses / unclassified DNA viruses / unclassified ssDNA viruses / Cruciviridae / Crucivirus / unclassified Crucivirus / Crucivirus-530	35
Viruses / unclassified viruses / unclassified DNA viruses / unclassified ssDNA viruses / Fly associated circular virus 6	37
Viruses / unclassified viruses / unclassified DNA viruses / unclassified ssDNA viruses / Odonata-associated circular virus-2	78
Viruses / unclassified viruses / unclassified DNA viruses / unclassified ssDNA viruses / Sewage-associated circular DNA virus-20	45
Viruses / unclassified viruses / unclassified DNA viruses / unclassified ssDNA viruses / Sewage-associated circular DNA virus-24	42
Viruses / unclassified viruses / unclassified DNA viruses / unclassified ssDNA viruses / Tentweb spider associated circular virus 1	49

## Sheet: CZID-plasma-d100
Taxonomy	Weight
Viruses / Anelloviridae / Gammatorquevirus / Torque teno midi virus 14	n.d.
Viruses / Duplodnaviria / Heunggongvirae / Peploviricota / Herviviricetes / Herpesvirales / Herpesviridae / Gammaherpesvirinae / Percavirus	41.5
Viruses / Duplodnaviria / Heunggongvirae / Peploviricota / Herviviricetes / Herpesvirales / Herpesviridae / Gammaherpesvirinae / Percavirus / Phocid gammaherpesvirus 3	41.5
Viruses / Duplodnaviria / Heunggongvirae / Uroviricota / Caudoviricetes / Caudovirales / Ackermannviridae / Aglimvirinae / Agtrevirus	n.d.
Viruses / Duplodnaviria / Heunggongvirae / Uroviricota / Caudoviricetes / Caudovirales / Ackermannviridae / Nezavisimistyvirus / Nezavisimistyvirus Ea2809	38
Viruses / Duplodnaviria / Heunggongvirae / Uroviricota / Caudoviricetes / Caudovirales / Autographiviridae / Atuphduovirus	41
Viruses / Duplodnaviria / Heunggongvirae / Uroviricota / Caudoviricetes / Caudovirales / Autographiviridae / Atuphduovirus / Atuphduovirus atuph02	41
Viruses / Duplodnaviria / Heunggongvirae / Uroviricota / Caudoviricetes / Caudovirales / Autographiviridae / Beijerinckvirinae / Friunavirus	131.012
Viruses / Duplodnaviria / Heunggongvirae / Uroviricota / Caudoviricetes / Caudovirales / Autographiviridae / Bifseptvirus	41
Viruses / Duplodnaviria / Heunggongvirae / Uroviricota / Caudoviricetes / Caudovirales / Autographiviridae / Bifseptvirus / Bifseptvirus andromeda	41
Viruses / Duplodnaviria / Heunggongvirae / Uroviricota / Caudoviricetes / Caudovirales / Autographiviridae / Bonnellvirus	79
Viruses / Duplodnaviria / Heunggongvirae / Uroviricota / Caudoviricetes / Caudovirales / Autographiviridae / Bonnellvirus / Bonnellvirus J865	79
Viruses / Duplodnaviria / Heunggongvirae / Uroviricota / Caudoviricetes / Caudovirales / Autographiviridae / Colwellvirinae / Uliginvirus	33
Viruses / Duplodnaviria / Heunggongvirae / Uroviricota / Caudoviricetes / Caudovirales / Autographiviridae / Colwellvirinae / Uliginvirus / Uliginvirus njord	33
Viruses / Duplodnaviria / Heunggongvirae / Uroviricota / Caudoviricetes / Caudovirales / Autographiviridae / Foturvirus	36
Viruses / Duplodnaviria / Heunggongvirae / Uroviricota / Caudoviricetes / Caudovirales / Autographiviridae / Gajwadongvirus	39.5
Viruses / Duplodnaviria / Heunggongvirae / Uroviricota / Caudoviricetes / Caudovirales / Autographiviridae / Gyeongsanvirus / Gyeongsanvirus RsoP1EGY	41
Viruses / Duplodnaviria / Heunggongvirae / Uroviricota / Caudoviricetes / Caudovirales / Autographiviridae / Jiaoyazivirus	48
Viruses / Duplodnaviria / Heunggongvirae / Uroviricota / Caudoviricetes / Caudovirales / Autographiviridae / Jiaoyazivirus / Jiaoyazivirus RSB3	48
Viruses / Duplodnaviria / Heunggongvirae / Uroviricota / Caudoviricetes / Caudovirales / Autographiviridae / Kalppathivirus	68.25
Viruses / Duplodnaviria / Heunggongvirae / Uroviricota / Caudoviricetes / Caudovirales / Autographiviridae / Kalppathivirus / Kalppathivirus P26059B	68.3
Viruses / Duplodnaviria / Heunggongvirae / Uroviricota / Caudoviricetes / Caudovirales / Autographiviridae / Lullwatervirus	41
Viruses / Duplodnaviria / Heunggongvirae / Uroviricota / Caudoviricetes / Caudovirales / Autographiviridae / Lullwatervirus / Lullwatervirus lullwater	41
Viruses / Duplodnaviria / Heunggongvirae / Uroviricota / Caudoviricetes / Caudovirales / Autographiviridae / Melnykvirinae / Aghbyvirus	41
Viruses / Duplodnaviria / Heunggongvirae / Uroviricota / Caudoviricetes / Caudovirales / Autographiviridae / Melnykvirinae / Aghbyvirus / Aghbyvirus ISAO8	41
Viruses / Duplodnaviria / Heunggongvirae / Uroviricota / Caudoviricetes / Caudovirales / Autographiviridae / Paadamvirus	44.5
Viruses / Duplodnaviria / Heunggongvirae / Uroviricota / Caudoviricetes / Caudovirales / Autographiviridae / Paadamvirus / Paadamvirus RHEph01	44.5
Viruses / Duplodnaviria / Heunggongvirae / Uroviricota / Caudoviricetes / Caudovirales / Autographiviridae / Pelagivirus	37.2443
Viruses / Duplodnaviria / Heunggongvirae / Uroviricota / Caudoviricetes / Caudovirales / Autographiviridae / Slopekvirinae / Novosibovirus	49
Viruses / Duplodnaviria / Heunggongvirae / Uroviricota / Caudoviricetes / Caudovirales / Autographiviridae / Slopekvirinae / Novosibovirus / Novosibovirus PM75	49
Viruses / Duplodnaviria / Heunggongvirae / Uroviricota / Caudoviricetes / Caudovirales / Autographiviridae / Studiervirinae / Helsettvirus	63.7778
Viruses / Duplodnaviria / Heunggongvirae / Uroviricota / Caudoviricetes / Caudovirales / Autographiviridae / Studiervirinae / Helsettvirus / Helsettvirus fPS54ocr	63.8
Viruses / Duplodnaviria / Heunggongvirae / Uroviricota / Caudoviricetes / Caudovirales / Autographiviridae / Studiervirinae / Jarilovirus	46
Viruses / Duplodnaviria / Heunggongvirae / Uroviricota / Caudoviricetes / Caudovirales / Autographiviridae / Studiervirinae / Jarilovirus / Jarilovirus jarilo	46
Viruses / Duplodnaviria / Heunggongvirae / Uroviricota / Caudoviricetes / Caudovirales / Autographiviridae / Studiervirinae / Kayfunavirus / Kayfunavirus EcoDS1	49
Viruses / Duplodnaviria / Heunggongvirae / Uroviricota / Caudoviricetes / Caudovirales / Autographiviridae / Studiervirinae / Teetrevirus	42.9526
Viruses / Duplodnaviria / Heunggongvirae / Uroviricota / Caudoviricetes / Caudovirales / Autographiviridae / Studiervirinae / Teetrevirus / Teetrevirus AP5	40
Viruses / Duplodnaviria / Heunggongvirae / Uroviricota / Caudoviricetes / Caudovirales / Autographiviridae / Studiervirinae / Teetrevirus / Teetrevirus ECA2	87.7
Viruses / Duplodnaviria / Heunggongvirae / Uroviricota / Caudoviricetes / Caudovirales / Autographiviridae / Studiervirinae / Teseptimavirus / Teseptimavirus HZ2R8	52
Viruses / Duplodnaviria / Heunggongvirae / Uroviricota / Caudoviricetes / Caudovirales / Autographiviridae / Studiervirinae / Teseptimavirus / Teseptimavirus ebrios	44.5
Viruses / Duplodnaviria / Heunggongvirae / Uroviricota / Caudoviricetes / Caudovirales / Autographiviridae / Tritonvirus	36
Viruses / Duplodnaviria / Heunggongvirae / Uroviricota / Caudoviricetes / Caudovirales / Autographiviridae / Tritonvirus / Tritonvirus PSSP2	36
Viruses / Duplodnaviria / Heunggongvirae / Uroviricota / Caudoviricetes / Caudovirales / Chaseviridae / Cleopatravirinae / Carltongylesvirus	32
Viruses / Duplodnaviria / Heunggongvirae / Uroviricota / Caudoviricetes / Caudovirales / Chaseviridae / Cleopatravirinae / Carltongylesvirus / Carltongylesvirus ST32	32
Viruses / Duplodnaviria / Heunggongvirae / Uroviricota / Caudoviricetes / Caudovirales / Demerecviridae / Novosibvirus	42
Viruses / Duplodnaviria / Heunggongvirae / Uroviricota / Caudoviricetes / Caudovirales / Demerecviridae / Sugarlandvirus	80
Viruses / Duplodnaviria / Heunggongvirae / Uroviricota / Caudoviricetes / Caudovirales / Demerecviridae / Sugarlandvirus / Sugarlandvirus sugarland	80
Viruses / Duplodnaviria / Heunggongvirae / Uroviricota / Caudoviricetes / Caudovirales / Herelleviridae / Bastillevirinae / Bastillevirus	49
Viruses / Duplodnaviria / Heunggongvirae / Uroviricota / Caudoviricetes / Caudovirales / Herelleviridae / Bastillevirinae / Bequatrovirus / Bequatrovirus bigbertha	51
Viruses / Duplodnaviria / Heunggongvirae / Uroviricota / Caudoviricetes / Caudovirales / Herelleviridae / Bastillevirinae / Tsarbombavirus / Tsarbombavirus tsarbomba	39
Viruses / Duplodnaviria / Heunggongvirae / Uroviricota / Caudoviricetes / Caudovirales / Herelleviridae / Harbinvirus / Harbinvirus Lpa804	34
Viruses / Duplodnaviria / Heunggongvirae / Uroviricota / Caudoviricetes / Caudovirales / Herelleviridae / Spounavirinae / Okubovirus	93.6
Viruses / Duplodnaviria / Heunggongvirae / Uroviricota / Caudoviricetes / Caudovirales / Herelleviridae / Spounavirinae / Okubovirus / Okubovirus camphawk	93.6
Viruses / Duplodnaviria / Heunggongvirae / Uroviricota / Caudoviricetes / Caudovirales / Herelleviridae / Twortvirinae / Kayvirus / Kayvirus MCE2014	40
Viruses / Duplodnaviria / Heunggongvirae / Uroviricota / Caudoviricetes / Caudovirales / unclassified Caudovirales / Caudovirales sp.	42
Viruses / Monodnaviria / Shotokuvirae / Cossaviricota / Quintoviricetes / Piccovirales / Parvoviridae / Densovirinae / Diciambidensovirus / Hemipteran diciambidensovirus 1 / Diaphorina citri densovirus	72
Viruses / Monodnaviria / Shotokuvirae / Cossaviricota / Quintoviricetes / Piccovirales / Parvoviridae / Densovirinae / Protoambidensovirus	55
Viruses / Monodnaviria / Shotokuvirae / Cossaviricota / Quintoviricetes / Piccovirales / Parvoviridae / Densovirinae / Protoambidensovirus / Dipteran protoambidensovirus 1	55
Viruses / Monodnaviria / Shotokuvirae / Cossaviricota / Quintoviricetes / Piccovirales / Parvoviridae / Densovirinae / unclassified Densovirinae / Blattella germanica densovirus-like virus	47
Viruses / Monodnaviria / Shotokuvirae / Cossaviricota / Quintoviricetes / Piccovirales / Parvoviridae / Densovirinae / unclassified Densovirinae / Linvill Road virus	39
Viruses / Monodnaviria / Shotokuvirae / Cressdnaviricota / Arfiviricetes / Cirlivirales / Circoviridae / Circovirus / unclassified Circovirus / Giant panda circovirus 1	33
Viruses / Monodnaviria / Shotokuvirae / Cressdnaviricota / Arfiviricetes / Cirlivirales / Circoviridae / environmental samples / Circoviridae 13 LDMD-2013	49
Viruses / Monodnaviria / Shotokuvirae / Cressdnaviricota / Arfiviricetes / Cirlivirales / Circoviridae / environmental samples / Circoviridae LDMD-2013a	46
Viruses / Monodnaviria / Shotokuvirae / Cressdnaviricota / Arfiviricetes / Cirlivirales / Circoviridae / unclassified Circoviridae / Avon-Heathcote Estuary associated circular virus 13	34.8
Viruses / Monodnaviria / Shotokuvirae / Cressdnaviricota / Arfiviricetes / Cirlivirales / Circoviridae / unclassified Circoviridae / Avon-Heathcote Estuary associated circular virus 20	38
Viruses / Monodnaviria / Shotokuvirae / Cressdnaviricota / Arfiviricetes / Cirlivirales / Circoviridae / unclassified Circoviridae / Avon-Heathcote Estuary associated circular virus 25	101.4
Viruses / Monodnaviria / Shotokuvirae / Cressdnaviricota / Arfiviricetes / Cirlivirales / Circoviridae / unclassified Circoviridae / Avon-Heathcote Estuary associated circular virus 26	31
Viruses / Monodnaviria / Shotokuvirae / Cressdnaviricota / Arfiviricetes / Cirlivirales / Circoviridae / unclassified Circoviridae / Avon-Heathcote Estuary associated circular virus 6	49
Viruses / Monodnaviria / Shotokuvirae / Cressdnaviricota / Arfiviricetes / Cirlivirales / Circoviridae / unclassified Circoviridae / Chicken circovirus SDWF	42
Viruses / Monodnaviria / Shotokuvirae / Cressdnaviricota / Arfiviricetes / Cirlivirales / Circoviridae / unclassified Circoviridae / Circovirus-like genome DHCV-1	41
Viruses / Monodnaviria / Shotokuvirae / Cressdnaviricota / Arfiviricetes / Cirlivirales / Circoviridae / unclassified Circoviridae / Ecklonia radiata-associated virus 10	30
Viruses / Monodnaviria / Shotokuvirae / Cressdnaviricota / Arfiviricetes / Cirlivirales / Circoviridae / unclassified Circoviridae / Lytechinus variegatus variable sea urchin associated circular virus	33
Viruses / Monodnaviria / Shotokuvirae / Cressdnaviricota / Arfiviricetes / Cirlivirales / Circoviridae / unclassified Circoviridae / Palaemonetes intermedius brackish grass shrimp associated circular virus	33.3
Viruses / Monodnaviria / Shotokuvirae / Cressdnaviricota / Arfiviricetes / Cirlivirales / Circoviridae / unclassified Circoviridae / Rodent circovirus	35
Viruses / Monodnaviria / Shotokuvirae / Cressdnaviricota / Repensiviricetes / Geplafuvirales / Geminiviridae / Begomovirus / Tomato yellow leaf curl virus	41
Viruses / Monodnaviria / Shotokuvirae / Cressdnaviricota / Repensiviricetes / Geplafuvirales / Genomoviridae / Gemycircularvirus / Gemycircularvirus bovas1 / Bovine associated gemycircularvirus 1	41
Viruses / Monodnaviria / Shotokuvirae / Cressdnaviricota / Repensiviricetes / Geplafuvirales / Genomoviridae / Gemycircularvirus / unclassified Gemycircularvirus / Caesalpinia pluviosa associated gemycircularvirus	25
Viruses / Monodnaviria / Shotokuvirae / Cressdnaviricota / Repensiviricetes / Geplafuvirales / Genomoviridae / Gemyduguivirus	34
Viruses / Monodnaviria / Shotokuvirae / Cressdnaviricota / Repensiviricetes / Geplafuvirales / Genomoviridae / Gemyduguivirus / Gemyduguivirus draga1 / Dragonfly associated gemyduguivirus 1	34
Viruses / Monodnaviria / Shotokuvirae / Cressdnaviricota / Repensiviricetes / Geplafuvirales / Genomoviridae / Gemykibivirus / Gemykibivirus bemta1 / Bemisia-associated genomovirus NfO	48
Viruses / Monodnaviria / Shotokuvirae / Cressdnaviricota / Repensiviricetes / Geplafuvirales / Genomoviridae / unclassified Genomoviridae / Spider associated circular virus 2	n.d.
Viruses / Monodnaviria / Shotokuvirae / Cressdnaviricota / unclassified Cressdnaviricota / Clinch CRESS virus 1	72.9
Viruses / Monodnaviria / Shotokuvirae / Cressdnaviricota / unclassified Cressdnaviricota / Cressdnaviricota sp.	42
Viruses / Riboviria / Orthornavirae / Duplornaviricota / Chrymotiviricetes / Ghabrivirales / Megabirnaviridae / Megabirnavirus	43
Viruses / Riboviria / Orthornavirae / Duplornaviricota / Chrymotiviricetes / Ghabrivirales / Megabirnaviridae / Megabirnavirus / unclassified Megabirnavirus / Pleosporales megabirnavirus 1	43
Viruses / Riboviria / Orthornavirae / Duplornaviricota / Chrymotiviricetes / Ghabrivirales / Totiviridae / Totivirus / unclassified Totivirus / Erysiphe necator associated totivirus 1	43
Viruses / Riboviria / Orthornavirae / Duplornaviricota / Chrymotiviricetes / Ghabrivirales / Totiviridae / Totivirus / unclassified Totivirus / Saccharomyces cerevisiae virus L-BC-lus	52.9
Viruses / Riboviria / Orthornavirae / Duplornaviricota / Chrymotiviricetes / Ghabrivirales / Totiviridae / Victorivirus / unclassified Victorivirus / Nigrospora oryzae victorivirus 2	70.7
Viruses / Riboviria / Orthornavirae / Duplornaviricota / Chrymotiviricetes / Ghabrivirales / Totiviridae / unclassified Totiviridae / Colletotrichum caudatum totivirus 1	89.1
Viruses / Riboviria / Orthornavirae / Duplornaviricota / Chrymotiviricetes / Ghabrivirales / Totiviridae / unclassified Totiviridae / Colletotrichum navitas totivirus 1	69
Viruses / Riboviria / Orthornavirae / Kitrinoviricota / Flasuviricetes / Amarillovirales / Flaviviridae / unclassified Flaviviridae / Mogiana tick virus	n.d.
Viruses / Riboviria / Orthornavirae / Kitrinoviricota / Tolucaviricetes / Tolivirales / Tombusviridae / Procedovirinae / Tombusvirus	39
Viruses / Riboviria / Orthornavirae / Kitrinoviricota / Tolucaviricetes / Tolivirales / Tombusviridae / Procedovirinae / Tombusvirus / unclassified Tombusvirus / Kummerowia striata tombusvirus	39
Viruses / Riboviria / Orthornavirae / Pisuviricota / Duplopiviricetes / Durnavirales / Partitiviridae / unclassified Partitiviridae / Botrytis cinerea partitivirus 2	50
Viruses / Riboviria / Orthornavirae / Pisuviricota / Duplopiviricetes / Durnavirales / Partitiviridae / unclassified Partitiviridae / Diatom colony associated dsRNA virus 14	40
Viruses / Riboviria / Orthornavirae / Pisuviricota / Duplopiviricetes / Durnavirales / Partitiviridae / unclassified Partitiviridae / Partitiviridae sp.	71
Viruses / Riboviria / Orthornavirae / Pisuviricota / Pisoniviricetes / Nidovirales / Arnidovirineae / Arteriviridae / unclassified Arteriviridae / Porcine reproductive and respiratory syndrome virus	52.8
Viruses / Riboviria / Pararnavirae / Artverviricota / Revtraviricetes / Blubervirales / Hepadnaviridae / Orthohepadnavirus	86.9976
Viruses / Riboviria / Pararnavirae / Artverviricota / Revtraviricetes / Blubervirales / Hepadnaviridae / Orthohepadnavirus / Hepatitis B virus	44
Viruses / Riboviria / Pararnavirae / Artverviricota / Revtraviricetes / Blubervirales / Hepadnaviridae / Orthohepadnavirus / unclassified Orthohepadnavirus / Hypsignathus monstrosus Hepatitis B virus	41
Viruses / Riboviria / unclassified Riboviria / unclassified RNA viruses ShiM-2016 / Beihai picorna-like virus 48	78
Viruses / Riboviria / unclassified Riboviria / unclassified RNA viruses ShiM-2016 / Changjiang tombus-like virus 13	36
Viruses / Riboviria / unclassified Riboviria / unclassified RNA viruses ShiM-2016 / Wenzhou tombus-like virus 3	34
Viruses / Satellites / DNA satellites / Sewage-associated circular DNA molecule-3	115.9
Viruses / Satellites / DNA satellites / Single stranded DNA satellites / Ctenophore-associated circular genome 4	45
Viruses / Varidnaviria / Bamfordvirae / Nucleocytoviricota / Megaviricetes / Algavirales / Phycodnaviridae / Chlorovirus / Paramecium bursaria Chlorella virus 1	n.d.
Viruses / Varidnaviria / Bamfordvirae / Nucleocytoviricota / Megaviricetes / Algavirales / Phycodnaviridae / Chlorovirus / unclassified Chlorovirus / Acanthocystis turfacea Chlorella virus Canal-1	82.2
Viruses / Varidnaviria / Bamfordvirae / Nucleocytoviricota / Megaviricetes / Algavirales / Phycodnaviridae / Chlorovirus / unclassified Chlorovirus / Acanthocystis turfacea Chlorella virus GM0701.1	41
Viruses / Varidnaviria / Bamfordvirae / Nucleocytoviricota / Megaviricetes / Algavirales / Phycodnaviridae / Chlorovirus / unclassified Chlorovirus / Paramecium bursaria Chlorella virus KS1B	46
Viruses / Varidnaviria / Bamfordvirae / Nucleocytoviricota / Megaviricetes / Algavirales / Phycodnaviridae / Chlorovirus / unclassified Chlorovirus / Paramecium bursaria Chlorella virus NE-JV-1	33
Viruses / Varidnaviria / Bamfordvirae / Nucleocytoviricota / Megaviricetes / Algavirales / Phycodnaviridae / Prasinovirus / unclassified Prasinovirus / Ostreococcus lucimarinus virus OlV4	34
Viruses / Varidnaviria / Bamfordvirae / Nucleocytoviricota / Megaviricetes / Algavirales / Phycodnaviridae / Prasinovirus / unclassified Prasinovirus / Ostreococcus tauri virus 1	130.9
Viruses / Varidnaviria / Bamfordvirae / Nucleocytoviricota / Megaviricetes / Algavirales / Phycodnaviridae / Prymnesiovirus	65.0729
Viruses / Varidnaviria / Bamfordvirae / Nucleocytoviricota / Megaviricetes / Algavirales / Phycodnaviridae / Prymnesiovirus / unclassified Prymnesiovirus / Phaeocystis globosa virus	37
Viruses / Varidnaviria / Bamfordvirae / Nucleocytoviricota / Megaviricetes / Algavirales / Phycodnaviridae / Prymnesiovirus / unclassified Prymnesiovirus / Phaeocystis globosa virus 12T	59.5
Viruses / Varidnaviria / Bamfordvirae / Nucleocytoviricota / Megaviricetes / Algavirales / Phycodnaviridae / environmental samples / unknown phycodnavirus	n.d.
Viruses / Varidnaviria / Bamfordvirae / Nucleocytoviricota / Megaviricetes / Imitervirales / Mimiviridae / Mimivirus / Acanthamoeba polyphaga mimivirus	46
Viruses / Varidnaviria / Bamfordvirae / Nucleocytoviricota / Megaviricetes / Imitervirales / Mimiviridae / unclassified Mimiviridae / Faunusvirus sp.	86
Viruses / Varidnaviria / Bamfordvirae / Nucleocytoviricota / Megaviricetes / Imitervirales / Mimiviridae / unclassified Mimiviridae / Gaeavirus sp.	49
Viruses / Varidnaviria / Bamfordvirae / Nucleocytoviricota / Megaviricetes / Imitervirales / Mimiviridae / unclassified Mimiviridae / Klosneuvirinae / Catovirus	48
Viruses / Varidnaviria / Bamfordvirae / Nucleocytoviricota / Megaviricetes / Imitervirales / Mimiviridae / unclassified Mimiviridae / Klosneuvirinae / Catovirus / Catovirus CTV1	48
Viruses / Varidnaviria / Bamfordvirae / Nucleocytoviricota / Megaviricetes / Imitervirales / Mimiviridae / unclassified Mimiviridae / Megavirus baoshan	62
Viruses / Varidnaviria / Bamfordvirae / Nucleocytoviricota / Megaviricetes / Pimascovirales / Iridoviridae / Alphairidovirinae / Lymphocystivirus	39.5
Viruses / Varidnaviria / Bamfordvirae / Nucleocytoviricota / Megaviricetes / Pimascovirales / Iridoviridae / Alphairidovirinae / Lymphocystivirus / Lymphocystis disease virus 2 / Lymphocystis disease virus - isolate China	39.5
Viruses / Varidnaviria / Bamfordvirae / Nucleocytoviricota / Megaviricetes / Pimascovirales / Iridoviridae / Betairidovirinae / Chloriridovirus / unclassified Chloriridovirus / Invertebrate iridovirus 22	43
Viruses / Varidnaviria / Bamfordvirae / Nucleocytoviricota / Megaviricetes / Pimascovirales / Iridoviridae / Betairidovirinae / Iridovirus / Invertebrate iridescent virus 31	37
Viruses / Varidnaviria / Bamfordvirae / Preplasmiviricota / Maveriviricetes / Priklausovirales / Lavidaviridae / Sputnikvirus / Mimivirus-dependent virus Sputnik	46
Viruses / Varidnaviria / Bamfordvirae / Preplasmiviricota / Polintoviricetes / Orthopolintovirales / Adintoviridae / Hydra adintovirus	31
Viruses / Varidnaviria / Helvetiavirae / Dividoviricota / Laserviricetes / Halopanivirales / Sphaerolipoviridae / Alphasphaerolipovirus	40
Viruses / Varidnaviria / Helvetiavirae / Dividoviricota / Laserviricetes / Halopanivirales / Sphaerolipoviridae / Alphasphaerolipovirus / Haloarcula hispanica virus SH1	40
Viruses / unclassified bacterial viruses / Marine virus AFVG / Marine virus AFVG_250M276	n.d.
Viruses / unclassified bacterial viruses / Marine virus AFVG / Marine virus AFVG_250M414	n.d.
Viruses / unclassified bacterial viruses / environmental samples / environmental Halophage eHP-30	95
Viruses / unclassified bacterial viruses / environmental samples / uncultured cyanophage	29
Viruses / unclassified virophages / Choristoneura biennis entomopoxvirus 'L' virophage	38
Viruses / unclassified viruses / Acanthamoeba castellanii medusavirus	46.5
Viruses / unclassified viruses / Lake Sarah-associated circular molecule 6	48
Viruses / unclassified viruses / Lake Sarah-associated circular molecule 9	42
Viruses / unclassified viruses / Lake Sarah-associated circular virus-3	48.5
Viruses / unclassified viruses / Lake Sarah-associated circular virus-39	45
Viruses / unclassified viruses / Pacific flying fox faeces associated circular DNA virus-4	32
Viruses / unclassified viruses / Sewage-associated circular DNA virus-14	40.7
Viruses / unclassified viruses / Sewage-associated circular DNA virus-6	49
Viruses / unclassified viruses / unclassified DNA viruses / Arctopus echinatus-associated virus	31
Viruses / unclassified viruses / unclassified DNA viruses / Blackfly DNA Virus 12	23
Viruses / unclassified viruses / unclassified DNA viruses / Blackfly DNA Virus 9	39
Viruses / unclassified viruses / unclassified DNA viruses / Tundra vole stool-associated circular virus	45
Viruses / unclassified viruses / unclassified DNA viruses / Yaravirus brasiliensis	n.d.
Viruses / unclassified viruses / unclassified DNA viruses / unclassified archaeal dsDNA viruses / Haloviruses / Halovirus HCTV-5	47
Viruses / unclassified viruses / unclassified DNA viruses / unclassified dsDNA viruses / Pithoviridae / Pithovirus LCPAC101	64.2
Viruses / unclassified viruses / unclassified DNA viruses / unclassified ssDNA viruses / Capybara virus 23_cap1_803	46.5
Viruses / unclassified viruses / unclassified DNA viruses / unclassified ssDNA viruses / Circovirus-like NI/2007	50
Viruses / unclassified viruses / unclassified DNA viruses / unclassified ssDNA viruses / Cruciviridae / Crucivirus / unclassified Crucivirus / Crucivirus-102	49
Viruses / unclassified viruses / unclassified DNA viruses / unclassified ssDNA viruses / Cruciviridae / Crucivirus / unclassified Crucivirus / Crucivirus-183	48
Viruses / unclassified viruses / unclassified DNA viruses / unclassified ssDNA viruses / Cruciviridae / Crucivirus / unclassified Crucivirus / Crucivirus-539	43
Viruses / unclassified viruses / unclassified DNA viruses / unclassified ssDNA viruses / Nepavirus	119
Viruses / unclassified viruses / unclassified DNA viruses / unclassified ssDNA viruses / Odonata-associated circular virus-2	50
Viruses / unclassified viruses / unclassified DNA viruses / unclassified ssDNA viruses / Sewage-associated circular DNA virus-24	42
Viruses / unclassified viruses / unclassified DNA viruses / unclassified ssDNA viruses / Sewage-associated circular DNA virus-28	40.5
Viruses / unclassified viruses / unclassified DNA viruses / unclassified ssDNA viruses / Tentweb spider associated circular virus 1	49
