# Supplementary material for: Microseek: A Protein-Based Metagenomic Pipeline for Virus Diagnostic and Discovery
Source: Viruses. 2022 Sep 8;14(9):1990. doi: 10.3390/v14091990 (PMC9500916; doi:10.3390/v14091990)
Supplement: Supplementary file 1 [file viruses-14-01990-s001.zip › TableS5.xlsx]

## Sheet: Title
	Table S5	Residual hits following the analysis of the Plasma datasets spiked with Neopneumoviruses sequences
	Datasets
	microseek-plasma-d1-neo1	Microseek: residual hits following the analysis of the Plasma dataset spiked with Neopneumovirus-1 sequences at dilution 1.
	microseek-plasma-d10-neo1	Microseek: residual hits following the analysis of the Plasma dataset spiked with Neopneumovirus-1 sequences at dilution 10.
	microseek-plasma-d1-neo2	Microseek: residual hits following the analysis of the Plasma dataset spiked with Neopneumovirus-2 sequences at dilution 1.
	microseek-plasma-d10-neo2	Microseek: residual hits following the analysis of the Plasma dataset spiked with Neopneumovirus-2 sequences at dilution 10.
	microseek-plasma-d1-neo3	Microseek: residual hits following the analysis of the Plasma dataset spiked with Neopneumovirus-3 sequences at dilution 1.
	microseek-plasma-d10-neo3	Microseek: residual hits following the analysis of the Plasma dataset spiked with Neopneumovirus-3 sequences at dilution 10.
	CZID-plasma-d1-neo1	CZ ID: residual hits following the analysis of the Plasma dataset spiked with Neopneumovirus-1 sequences at dilution 1.
	CZID-plasma-d10-neo1	CZ ID: residual hits following the analysis of the Plasma dataset spiked with Neopneumovirus-1 sequences at dilution 10.
	CZID-plasma-d1-neo2	CZ ID: residual hits following the analysis of the Plasma dataset spiked with Neopneumovirus-2 sequences at dilution 1.
	CZID-plasma-d10-neo2	CZ ID: residual hits following the analysis of the Plasma dataset spiked with Neopneumovirus-2 sequences at dilution 10.
	CZID-plasma-d1-neo3	CZ ID: residual hits following the analysis of the Plasma dataset spiked with Neopneumovirus-3 sequences at dilution 1.
	CZID-plasma-d10-neo3	CZ ID: residual hits following the analysis of the Plasma dataset spiked with Neopneumovirus-3 sequences at dilution 10.
	Legend
	"Taxonomy"	Each taxon was characterized by its full taxonomy lineage from root.
	"Weight"	Numbers correspond to the cumulative lengths (nt) of the reads associated to each taxon.

## Sheet: microseek-plasma-d1-neo1
Taxonomy	Weight
Viruses / Duplodnaviria / Heunggongvirae / Uroviricota / Caudoviricetes / Caudovirales / Siphoviridae / Langleyhallvirinae / Getalongvirus / unclassified Getalongvirus / Gordonia phage Whitney	212
Viruses / Monodnaviria / Shotokuvirae / Cossaviricota / Quintoviricetes / Piccovirales / Parvoviridae / unclassified Parvoviridae / Ciconia boyciana parvo-like hybrid virus	39
Viruses / Monodnaviria / Shotokuvirae / Cressdnaviricota / Arfiviricetes / Cirlivirales / Circoviridae / Circovirus / Canine circovirus	39
Viruses / Varidnaviria / Bamfordvirae / Nucleocytoviricota / Megaviricetes / Algavirales / Phycodnaviridae / unclassified Phycodnaviridae / Dishui Lake phycodnavirus 2	35
Viruses / Varidnaviria / Bamfordvirae / Nucleocytoviricota / Megaviricetes / Imitervirales / Mimiviridae / environmental samples / Megaviridae environmental sample	476
Viruses / unclassified viruses / unclassified DNA viruses / Gopherus associated circular DNA virus 9	42

## Sheet: microseek-plasma-d10-neo1
Taxonomy	Weight
Viruses / Duplodnaviria / Heunggongvirae / Uroviricota / Caudoviricetes / Caudovirales / Siphoviridae / Arquatrovirinae / Arequatrovirus / unclassified Arequatrovirus	141
Viruses / Duplodnaviria / Heunggongvirae / Uroviricota / Caudoviricetes / Caudovirales / Siphoviridae / Queuovirinae / unclassified Queuovirinae / Enterobacter phage EC151	780
Viruses / Monodnaviria / Shotokuvirae / Cossaviricota / Quintoviricetes / Piccovirales / Parvoviridae / unclassified Parvoviridae / Ciconia boyciana parvo-like hybrid virus	39
Viruses / Monodnaviria / Shotokuvirae / Cressdnaviricota / Arfiviricetes / Cirlivirales / Circoviridae / Circovirus / Canine circovirus	39
Viruses / Monodnaviria / Shotokuvirae / Cressdnaviricota / Repensiviricetes / Geplafuvirales / Geminiviridae / Becurtovirus / unclassified Becurtovirus / Becurtovirus sp.	255
Viruses / Riboviria / unclassified Riboviria / unclassified RNA viruses ShiM-2016 / Wenzhou tombus-like virus 1	390
Viruses / Varidnaviria / Bamfordvirae / Nucleocytoviricota / Megaviricetes / Algavirales / Phycodnaviridae / unclassified Phycodnaviridae / Dishui Lake phycodnavirus 2	35
Viruses / Varidnaviria / Bamfordvirae / Nucleocytoviricota / Megaviricetes / Imitervirales / Mimiviridae / environmental samples / Megaviridae environmental sample	476
Viruses / unclassified viruses / unclassified DNA viruses / Gopherus associated circular DNA virus 9	42

## Sheet: microseek-plasma-d1-neo2
Taxonomy	Weight
Viruses / Monodnaviria / Shotokuvirae / Cressdnaviricota / Arfiviricetes / Cirlivirales / Circoviridae / Circovirus / Canine circovirus	39
Viruses / Riboviria / Orthornavirae / Birnaviridae / unclassified Birnaviridae / Culex Y virus	456
Viruses / Riboviria / unclassified Riboviria / unclassified RNA viruses ShiM-2016 / Wenzhou tombus-like virus 1	390
Viruses / Varidnaviria / Bamfordvirae / Nucleocytoviricota / Megaviricetes / Algavirales / Phycodnaviridae / unclassified Phycodnaviridae / Dishui Lake phycodnavirus 2	35
Viruses / Varidnaviria / Bamfordvirae / Nucleocytoviricota / Megaviricetes / Imitervirales / Mimiviridae / environmental samples / Megaviridae environmental sample	476

## Sheet: microseek-plasma-d10-neo2
Taxonomy	Weight
Viruses / Duplodnaviria / Heunggongvirae / Uroviricota / Caudoviricetes / Caudovirales / Myoviridae / unclassified Myoviridae / Vibrio phage PWH3a-P1	412
Viruses / Duplodnaviria / Heunggongvirae / Uroviricota / Caudoviricetes / Caudovirales / Siphoviridae / Arquatrovirinae / Arequatrovirus / unclassified Arequatrovirus	141
Viruses / Duplodnaviria / Heunggongvirae / Uroviricota / Caudoviricetes / Caudovirales / Siphoviridae / Queuovirinae / Amoyvirus / Alteromonas virus R7M / Alteromonas phage vB_AcoS-R7M	178
Viruses / Riboviria / Orthornavirae / Negarnaviricota / Polyploviricotina / Ellioviricetes / Bunyavirales / Phenuiviridae / Tenuivirus / unclassified Tenuivirus / Tenuivirus sp.	315
Viruses / Riboviria / unclassified Riboviria / Fuchs virus	410
Viruses / Varidnaviria / Bamfordvirae / Nucleocytoviricota / Megaviricetes / Imitervirales / Mimiviridae / environmental samples / Megaviridae environmental sample	476
Viruses / unclassified viruses / Lake Sarah-associated circular virus-22	1053
Viruses / unclassified viruses / unclassified DNA viruses / Gopherus associated circular DNA virus 9	42

## Sheet: microseek-plasma-d1-neo3
Taxonomy	Weight
Viruses / Riboviria / Orthornavirae / Negarnaviricota / Polyploviricotina / Ellioviricetes / Bunyavirales / Phenuiviridae / Tenuivirus / unclassified Tenuivirus / Tenuivirus sp.	315
Viruses / Riboviria / Orthornavirae / Pisuviricota / Pisoniviricetes / Picornavirales / unclassified Picornavirales / Picorna-like virus AWando15	82
Viruses / Varidnaviria / Bamfordvirae / Nucleocytoviricota / Megaviricetes / Algavirales / Phycodnaviridae / unclassified Phycodnaviridae / Dishui Lake phycodnavirus 2	35
Viruses / Varidnaviria / Bamfordvirae / Nucleocytoviricota / Megaviricetes / Imitervirales / Mimiviridae / environmental samples / Megaviridae environmental sample	476
Viruses / unclassified viruses / unclassified DNA viruses / Gopherus associated circular DNA virus 9	42

## Sheet: microseek-plasma-d10-neo3
Taxonomy	Weight
Viruses / Duplodnaviria / Heunggongvirae / Uroviricota / Caudoviricetes / Caudovirales / Schitoviridae / Pokkenvirus / unclassified Pokkenvirus / Stenotrophomonas phage Piffle	156
Viruses / Duplodnaviria / Heunggongvirae / Uroviricota / Caudoviricetes / Caudovirales / Siphoviridae / Arquatrovirinae / Arequatrovirus / unclassified Arequatrovirus	141
Viruses / Naldaviricetes / Lefavirales / Baculoviridae / Alphabaculovirus / Mythimna unipuncta nucleopolyhedrovirus	186
Viruses / Riboviria / unclassified Riboviria / unclassified RNA viruses ShiM-2016 / Shahe picorna-like virus 9	392
Viruses / Varidnaviria / Bamfordvirae / Nucleocytoviricota / Megaviricetes / Algavirales / Phycodnaviridae / unclassified Phycodnaviridae / Dishui Lake phycodnavirus 2	35
Viruses / Varidnaviria / Bamfordvirae / Nucleocytoviricota / Megaviricetes / Imitervirales / Mimiviridae / environmental samples / Megaviridae environmental sample	476

## Sheet: CZID-plasma-d1-neo1
Taxonomy	Weight
Viruses / Anelloviridae / Alphatorquevirus / Torque teno virus 13	n.d.
Viruses / Anelloviridae / Gammatorquevirus / Torque teno midi virus 14	n.d.
Viruses / Duplodnaviria / Heunggongvirae / Uroviricota / Caudoviricetes / Caudovirales / Ackermannviridae / Aglimvirinae / Agtrevirus	n.d.
Viruses / Duplodnaviria / Heunggongvirae / Uroviricota / Caudoviricetes / Caudovirales / Autographiviridae / Atuphduovirus	41
Viruses / Duplodnaviria / Heunggongvirae / Uroviricota / Caudoviricetes / Caudovirales / Autographiviridae / Atuphduovirus / Atuphduovirus atuph03	41
Viruses / Duplodnaviria / Heunggongvirae / Uroviricota / Caudoviricetes / Caudovirales / Autographiviridae / Beijerinckvirinae / Friunavirus	60
Viruses / Duplodnaviria / Heunggongvirae / Uroviricota / Caudoviricetes / Caudovirales / Autographiviridae / Beijerinckvirinae / Friunavirus / Friunavirus IME200	60
Viruses / Duplodnaviria / Heunggongvirae / Uroviricota / Caudoviricetes / Caudovirales / Autographiviridae / Corkvirinae / Phimunavirus / Phimunavirus phoria	39
Viruses / Duplodnaviria / Heunggongvirae / Uroviricota / Caudoviricetes / Caudovirales / Autographiviridae / Foturvirus	36
Viruses / Duplodnaviria / Heunggongvirae / Uroviricota / Caudoviricetes / Caudovirales / Autographiviridae / Gajwadongvirus	39.5
Viruses / Duplodnaviria / Heunggongvirae / Uroviricota / Caudoviricetes / Caudovirales / Autographiviridae / Gyeongsanvirus / Gyeongsanvirus RsoP1EGY	41
Viruses / Duplodnaviria / Heunggongvirae / Uroviricota / Caudoviricetes / Caudovirales / Autographiviridae / Jiaoyazivirus	75.625
Viruses / Duplodnaviria / Heunggongvirae / Uroviricota / Caudoviricetes / Caudovirales / Autographiviridae / Jiaoyazivirus / Jiaoyazivirus RSB3	75.6
Viruses / Duplodnaviria / Heunggongvirae / Uroviricota / Caudoviricetes / Caudovirales / Autographiviridae / Molineuxvirinae / Vectrevirus / Citrobacter virus CrRp3	36
Viruses / Duplodnaviria / Heunggongvirae / Uroviricota / Caudoviricetes / Caudovirales / Autographiviridae / Okabevirinae / Ampunavirus / Ampunavirus BpAMP1	40
Viruses / Duplodnaviria / Heunggongvirae / Uroviricota / Caudoviricetes / Caudovirales / Autographiviridae / Pelagivirus	43.5807
Viruses / Duplodnaviria / Heunggongvirae / Uroviricota / Caudoviricetes / Caudovirales / Autographiviridae / Qadamvirus	38
Viruses / Duplodnaviria / Heunggongvirae / Uroviricota / Caudoviricetes / Caudovirales / Autographiviridae / Qadamvirus / Qadamvirus SB28	38
Viruses / Duplodnaviria / Heunggongvirae / Uroviricota / Caudoviricetes / Caudovirales / Autographiviridae / Sieqvirus	75
Viruses / Duplodnaviria / Heunggongvirae / Uroviricota / Caudoviricetes / Caudovirales / Autographiviridae / Sieqvirus / Sieqvirus S42C7	75
Viruses / Duplodnaviria / Heunggongvirae / Uroviricota / Caudoviricetes / Caudovirales / Autographiviridae / Slopekvirinae / Drulisvirus / Drulisvirus KpV48	42
Viruses / Duplodnaviria / Heunggongvirae / Uroviricota / Caudoviricetes / Caudovirales / Autographiviridae / Studiervirinae / Kayfunavirus / Kayfunavirus EcoDS1	49
Viruses / Duplodnaviria / Heunggongvirae / Uroviricota / Caudoviricetes / Caudovirales / Autographiviridae / Studiervirinae / Teetrevirus	42.5708
Viruses / Duplodnaviria / Heunggongvirae / Uroviricota / Caudoviricetes / Caudovirales / Autographiviridae / Studiervirinae / Teetrevirus / Teetrevirus AP5	77.5
Viruses / Duplodnaviria / Heunggongvirae / Uroviricota / Caudoviricetes / Caudovirales / Autographiviridae / Studiervirinae / Teetrevirus / Teetrevirus ECA2	90
Viruses / Duplodnaviria / Heunggongvirae / Uroviricota / Caudoviricetes / Caudovirales / Autographiviridae / Studiervirinae / Teseptimavirus / Teseptimavirus ebrios	47
Viruses / Duplodnaviria / Heunggongvirae / Uroviricota / Caudoviricetes / Caudovirales / Chaseviridae / Cleopatravirinae / Carltongylesvirus	40
Viruses / Duplodnaviria / Heunggongvirae / Uroviricota / Caudoviricetes / Caudovirales / Demerecviridae / Markadamsvirinae / Epseptimavirus / Epseptimavirus SH9	44
Viruses / Duplodnaviria / Heunggongvirae / Uroviricota / Caudoviricetes / Caudovirales / Demerecviridae / Markadamsvirinae / Tequintavirus / Tequintavirus APCEc03	40
Viruses / Duplodnaviria / Heunggongvirae / Uroviricota / Caudoviricetes / Caudovirales / Demerecviridae / Novosibvirus	79
Viruses / Duplodnaviria / Heunggongvirae / Uroviricota / Caudoviricetes / Caudovirales / Drexlerviridae / Braunvirinae / Rtpvirus	52
Viruses / Duplodnaviria / Heunggongvirae / Uroviricota / Caudoviricetes / Caudovirales / Drexlerviridae / Braunvirinae / Rtpvirus / Rtpvirus Rtp	52
Viruses / Duplodnaviria / Heunggongvirae / Uroviricota / Caudoviricetes / Caudovirales / Herelleviridae / Bastillevirinae / Bastillevirus	37
Viruses / Duplodnaviria / Heunggongvirae / Uroviricota / Caudoviricetes / Caudovirales / Herelleviridae / Bastillevirinae / Moonbeamvirus / Moonbeamvirus moonbeam	48
Viruses / Duplodnaviria / Heunggongvirae / Uroviricota / Caudoviricetes / Caudovirales / Herelleviridae / Bastillevirinae / Nitunavirus	28
Viruses / Duplodnaviria / Heunggongvirae / Uroviricota / Caudoviricetes / Caudovirales / Herelleviridae / Bastillevirinae / Nitunavirus / Nitunavirus grass	28
Viruses / Duplodnaviria / Heunggongvirae / Uroviricota / Caudoviricetes / Caudovirales / Herelleviridae / Brockvirinae / Kochikohdavirus	56.05
Viruses / Duplodnaviria / Heunggongvirae / Uroviricota / Caudoviricetes / Caudovirales / Herelleviridae / Brockvirinae / Kochikohdavirus / Kochikohdavirus ECP3	32
Viruses / Duplodnaviria / Heunggongvirae / Uroviricota / Caudoviricetes / Caudovirales / Herelleviridae / Spounavirinae / Okubovirus	48
Viruses / Duplodnaviria / Heunggongvirae / Uroviricota / Caudoviricetes / Caudovirales / Herelleviridae / Spounavirinae / Okubovirus / Okubovirus camphawk	48
Viruses / Duplodnaviria / Heunggongvirae / Uroviricota / Caudoviricetes / Caudovirales / Herelleviridae / Twortvirinae / Kayvirus / Kayvirus MCE2014	45
Viruses / Duplodnaviria / Heunggongvirae / Uroviricota / Caudoviricetes / Caudovirales / Herelleviridae / Twortvirinae / Kayvirus / Kayvirus Sb1	43
Viruses / Duplodnaviria / Heunggongvirae / Uroviricota / Caudoviricetes / Caudovirales / Myoviridae / unclassified Myoviridae / Halovirus HGTV-1	46
Viruses / Duplodnaviria / Heunggongvirae / Uroviricota / Caudoviricetes / Caudovirales / unclassified Caudovirales / Caudovirales sp.	42
Viruses / Monodnaviria / Shotokuvirae / Cossaviricota / Quintoviricetes / Piccovirales / Parvoviridae / Densovirinae / unclassified Densovirinae / Blattella germanica densovirus-like virus	49
Viruses / Monodnaviria / Shotokuvirae / Cossaviricota / Quintoviricetes / Piccovirales / Parvoviridae / Densovirinae / unclassified Densovirinae / Linvill Road virus	39
Viruses / Monodnaviria / Shotokuvirae / Cressdnaviricota / Arfiviricetes / Cirlivirales / Circoviridae / Circovirus / unclassified Circovirus / Asterias forbesi associated circular virus	37
Viruses / Monodnaviria / Shotokuvirae / Cressdnaviricota / Arfiviricetes / Cirlivirales / Circoviridae / Circovirus / unclassified Circovirus / Giant panda circovirus 1	34.5
Viruses / Monodnaviria / Shotokuvirae / Cressdnaviricota / Arfiviricetes / Cirlivirales / Circoviridae / Circovirus / unclassified Circovirus / Giant panda circovirus 2	55
Viruses / Monodnaviria / Shotokuvirae / Cressdnaviricota / Arfiviricetes / Cirlivirales / Circoviridae / environmental samples / Circoviridae 13 LDMD-2013	49
Viruses / Monodnaviria / Shotokuvirae / Cressdnaviricota / Arfiviricetes / Cirlivirales / Circoviridae / environmental samples / Circoviridae 19 LDMD-2013	35
Viruses / Monodnaviria / Shotokuvirae / Cressdnaviricota / Arfiviricetes / Cirlivirales / Circoviridae / environmental samples / Circoviridae LDMD-2013a	46
Viruses / Monodnaviria / Shotokuvirae / Cressdnaviricota / Arfiviricetes / Cirlivirales / Circoviridae / unclassified Circoviridae / Avon-Heathcote Estuary associated circular virus 14	23.3
Viruses / Monodnaviria / Shotokuvirae / Cressdnaviricota / Arfiviricetes / Cirlivirales / Circoviridae / unclassified Circoviridae / Avon-Heathcote Estuary associated circular virus 25	106.8
Viruses / Monodnaviria / Shotokuvirae / Cressdnaviricota / Arfiviricetes / Cirlivirales / Circoviridae / unclassified Circoviridae / Avon-Heathcote Estuary associated circular virus 26	29
Viruses / Monodnaviria / Shotokuvirae / Cressdnaviricota / Arfiviricetes / Cirlivirales / Circoviridae / unclassified Circoviridae / Avon-Heathcote Estuary associated circular virus 6	49
Viruses / Monodnaviria / Shotokuvirae / Cressdnaviricota / Arfiviricetes / Cirlivirales / Circoviridae / unclassified Circoviridae / Chicken circovirus SDWF	42
Viruses / Monodnaviria / Shotokuvirae / Cressdnaviricota / Arfiviricetes / Cirlivirales / Circoviridae / unclassified Circoviridae / Circovirus-like genome DHCV-1	39
Viruses / Monodnaviria / Shotokuvirae / Cressdnaviricota / Arfiviricetes / Cirlivirales / Circoviridae / unclassified Circoviridae / Lytechinus variegatus variable sea urchin associated circular virus	37
Viruses / Monodnaviria / Shotokuvirae / Cressdnaviricota / Arfiviricetes / Cirlivirales / Circoviridae / unclassified Circoviridae / Palaemonetes intermedius brackish grass shrimp associated circular virus	33.3
Viruses / Monodnaviria / Shotokuvirae / Cressdnaviricota / Arfiviricetes / Cirlivirales / Circoviridae / unclassified Circoviridae / Rodent circovirus	35
Viruses / Monodnaviria / Shotokuvirae / Cressdnaviricota / Arfiviricetes / Cirlivirales / Circoviridae / unclassified Circoviridae / Shrew circovirus	38
Viruses / Monodnaviria / Shotokuvirae / Cressdnaviricota / Repensiviricetes / Geplafuvirales / Geminiviridae / Begomovirus / Mungbean yellow mosaic India virus	33
Viruses / Monodnaviria / Shotokuvirae / Cressdnaviricota / Repensiviricetes / Geplafuvirales / Geminiviridae / Opunvirus / Opuntia virus 1	71
Viruses / Monodnaviria / Shotokuvirae / Cressdnaviricota / Repensiviricetes / Geplafuvirales / Genomoviridae / Gemycircularvirus / Gemycircularvirus odona1 / Odonata associated gemycircularvirus 1	49
Viruses / Monodnaviria / Shotokuvirae / Cressdnaviricota / Repensiviricetes / Geplafuvirales / Genomoviridae / Gemycircularvirus / unclassified Gemycircularvirus / Caesalpinia pluviosa associated gemycircularvirus	25
Viruses / Monodnaviria / Shotokuvirae / Cressdnaviricota / Repensiviricetes / Geplafuvirales / Genomoviridae / Gemyduguivirus	38.8
Viruses / Monodnaviria / Shotokuvirae / Cressdnaviricota / Repensiviricetes / Geplafuvirales / Genomoviridae / Gemyduguivirus / Gemyduguivirus draga1 / Dragonfly associated gemyduguivirus 1	38.8
Viruses / Monodnaviria / Shotokuvirae / Cressdnaviricota / Repensiviricetes / Geplafuvirales / Genomoviridae / Gemykibivirus / Gemykibivirus hydro1 / Capybara genomovirus 4	36
Viruses / Monodnaviria / Shotokuvirae / Cressdnaviricota / unclassified Cressdnaviricota / Cressdnaviricota sp.	48.8
Viruses / Riboviria / Orthornavirae / Duplornaviricota / Chrymotiviricetes / Ghabrivirales / Totiviridae / Totivirus / unclassified Totivirus / Erysiphales associated totivirus 3	37
Viruses / Riboviria / Orthornavirae / Duplornaviricota / Chrymotiviricetes / Ghabrivirales / Totiviridae / Totivirus / unclassified Totivirus / Erysiphe necator associated totivirus 1	53.5
Viruses / Riboviria / Orthornavirae / Duplornaviricota / Chrymotiviricetes / Ghabrivirales / Totiviridae / Trichomonasvirus	41
Viruses / Riboviria / Orthornavirae / Duplornaviricota / Chrymotiviricetes / Ghabrivirales / Totiviridae / Trichomonasvirus / Trichomonas vaginalis virus 1	41
Viruses / Riboviria / Orthornavirae / Duplornaviricota / Chrymotiviricetes / Ghabrivirales / Totiviridae / Victorivirus / unclassified Victorivirus / Bipolaris maydis victorivirus 1	33
Viruses / Riboviria / Orthornavirae / Duplornaviricota / Chrymotiviricetes / Ghabrivirales / Totiviridae / unclassified Totiviridae / Colletotrichum navitas totivirus 1	39.9
Viruses / Riboviria / Orthornavirae / Duplornaviricota / Chrymotiviricetes / Ghabrivirales / Totiviridae / unclassified Totiviridae / Diatom colony associated dsRNA virus 11	50
Viruses / Riboviria / Orthornavirae / Duplornaviricota / Chrymotiviricetes / Ghabrivirales / Totiviridae / unclassified Totiviridae / Plasmopara viticola lesion associated totivirus-like 1	213.8
Viruses / Riboviria / Orthornavirae / Duplornaviricota / Chrymotiviricetes / Ghabrivirales / Totiviridae / unclassified Totiviridae / Thelebolus microsporus totivirus 1	50
Viruses / Riboviria / Orthornavirae / Duplornaviricota / Chrymotiviricetes / Ghabrivirales / Totiviridae / unclassified Totiviridae / Tolypocladium ophioglossoides totivirus 1	47
Viruses / Riboviria / Orthornavirae / Kitrinoviricota / Flasuviricetes / Amarillovirales / Flaviviridae / unclassified Flaviviridae / Mogiana tick virus	n.d.
Viruses / Riboviria / Orthornavirae / Lenarviricota / Howeltoviricetes / Cryppavirales / Mitoviridae / Mitovirus	35
Viruses / Riboviria / Orthornavirae / Lenarviricota / Howeltoviricetes / Cryppavirales / Mitoviridae / Mitovirus / unclassified Mitovirus / Erysiphales associated mitovirus 1	35
Viruses / Riboviria / Orthornavirae / Lenarviricota / Miaviricetes / Ourlivirales / Botourmiaviridae / Ourmiavirus	41
Viruses / Riboviria / Orthornavirae / Lenarviricota / Miaviricetes / Ourlivirales / Botourmiaviridae / Ourmiavirus / Ourmia melon virus	41
Viruses / Riboviria / Orthornavirae / Pisuviricota / Duplopiviricetes / Durnavirales / Partitiviridae / unclassified Partitiviridae / Partitiviridae sp.	45
Viruses / Riboviria / Orthornavirae / Pisuviricota / Pisoniviricetes / Nidovirales / Arnidovirineae / Arteriviridae / unclassified Arteriviridae / Porcine reproductive and respiratory syndrome virus	34.8
Viruses / Riboviria / Orthornavirae / Pisuviricota / Stelpaviricetes / Stellavirales / Astroviridae / unclassified Astroviridae / Astroviridae sp.	23
Viruses / Riboviria / Pararnavirae / Artverviricota / Revtraviricetes / Blubervirales / Hepadnaviridae / Orthohepadnavirus	41
Viruses / Riboviria / Pararnavirae / Artverviricota / Revtraviricetes / Blubervirales / Hepadnaviridae / Orthohepadnavirus / unclassified Orthohepadnavirus / Hypsignathus monstrosus Hepatitis B virus	41
Viruses / Riboviria / dsRNA viruses / unclassified dsRNA viruses / Diatom colony associated dsRNA virus 17 genome type A	120.9
Viruses / Riboviria / unclassified Riboviria / unclassified RNA viruses ShiM-2016 / Beihai blue swimmer crab virus 3	214
Viruses / Riboviria / unclassified Riboviria / unclassified RNA viruses ShiM-2016 / Changjiang tombus-like virus 12	42
Viruses / Riboviria / unclassified Riboviria / unclassified RNA viruses ShiM-2016 / Wenzhou tombus-like virus 3	36.5
Viruses / Varidnaviria / Bamfordvirae / Nucleocytoviricota / Megaviricetes / Algavirales / Phycodnaviridae / Chlorovirus / Acanthocystis turfacea chlorella virus 1	49
Viruses / Varidnaviria / Bamfordvirae / Nucleocytoviricota / Megaviricetes / Algavirales / Phycodnaviridae / Chlorovirus / Paramecium bursaria Chlorella virus 1	35
Viruses / Varidnaviria / Bamfordvirae / Nucleocytoviricota / Megaviricetes / Algavirales / Phycodnaviridae / Chlorovirus / Paramecium bursaria Chlorella virus NYs1	50
Viruses / Varidnaviria / Bamfordvirae / Nucleocytoviricota / Megaviricetes / Algavirales / Phycodnaviridae / Chlorovirus / unclassified Chlorovirus / Acanthocystis turfacea Chlorella virus Canal-1	89.9
Viruses / Varidnaviria / Bamfordvirae / Nucleocytoviricota / Megaviricetes / Algavirales / Phycodnaviridae / Chlorovirus / unclassified Chlorovirus / Acanthocystis turfacea Chlorella virus GM0701.1	41
Viruses / Varidnaviria / Bamfordvirae / Nucleocytoviricota / Megaviricetes / Algavirales / Phycodnaviridae / Chlorovirus / unclassified Chlorovirus / Acanthocystis turfacea Chlorella virus TN603.4.2	48
Viruses / Varidnaviria / Bamfordvirae / Nucleocytoviricota / Megaviricetes / Algavirales / Phycodnaviridae / Chlorovirus / unclassified Chlorovirus / Paramecium bursaria Chlorella virus NE-JV-1	33
Viruses / Varidnaviria / Bamfordvirae / Nucleocytoviricota / Megaviricetes / Algavirales / Phycodnaviridae / Prasinovirus / unclassified Prasinovirus / Dishui Lake phycodnavirus 3	49
Viruses / Varidnaviria / Bamfordvirae / Nucleocytoviricota / Megaviricetes / Algavirales / Phycodnaviridae / Prasinovirus / unclassified Prasinovirus / Ostreococcus lucimarinus virus OlV4	34.8
Viruses / Varidnaviria / Bamfordvirae / Nucleocytoviricota / Megaviricetes / Algavirales / Phycodnaviridae / Prasinovirus / unclassified Prasinovirus / Ostreococcus tauri virus 1	50.7
Viruses / Varidnaviria / Bamfordvirae / Nucleocytoviricota / Megaviricetes / Algavirales / Phycodnaviridae / Prymnesiovirus	72.3889
Viruses / Varidnaviria / Bamfordvirae / Nucleocytoviricota / Megaviricetes / Algavirales / Phycodnaviridae / Prymnesiovirus / unclassified Prymnesiovirus / Phaeocystis globosa virus	72.4
Viruses / Varidnaviria / Bamfordvirae / Nucleocytoviricota / Megaviricetes / Algavirales / Phycodnaviridae / environmental samples / unknown phycodnavirus	n.d.
Viruses / Varidnaviria / Bamfordvirae / Nucleocytoviricota / Megaviricetes / Imitervirales / Mimiviridae / Mimivirus / unclassified Mimivirus / Mimivirus LCMiAC02	47
Viruses / Varidnaviria / Bamfordvirae / Nucleocytoviricota / Megaviricetes / Imitervirales / Mimiviridae / unclassified Mimiviridae / Dasosvirus sp.	48
Viruses / Varidnaviria / Bamfordvirae / Nucleocytoviricota / Megaviricetes / Imitervirales / Mimiviridae / unclassified Mimiviridae / Klosneuvirinae / Catovirus	103.538
Viruses / Varidnaviria / Bamfordvirae / Nucleocytoviricota / Megaviricetes / Imitervirales / Mimiviridae / unclassified Mimiviridae / Klosneuvirinae / Catovirus / Catovirus CTV1	103.5
Viruses / Varidnaviria / Bamfordvirae / Nucleocytoviricota / Megaviricetes / Pimascovirales / Iridoviridae / Betairidovirinae / Chloriridovirus / Invertebrate iridescent virus 22	34
Viruses / Varidnaviria / Bamfordvirae / Nucleocytoviricota / Megaviricetes / Pimascovirales / Iridoviridae / Betairidovirinae / Chloriridovirus / unclassified Chloriridovirus / Invertebrate iridovirus 22	35.8
Viruses / Varidnaviria / Bamfordvirae / Nucleocytoviricota / Megaviricetes / Pimascovirales / Iridoviridae / Betairidovirinae / Iridovirus / Invertebrate iridescent virus 31	129.6
Viruses / Varidnaviria / Bamfordvirae / Nucleocytoviricota / Megaviricetes / Pimascovirales / Iridoviridae / Betairidovirinae / Iridovirus / unclassified Iridovirus / Invertebrate iridescent virus Kaz2018	28
Viruses / Varidnaviria / Bamfordvirae / Nucleocytoviricota / Megaviricetes / Pimascovirales / Marseilleviridae / Lausannevirus	43
Viruses / Varidnaviria / Bamfordvirae / Nucleocytoviricota / Megaviricetes / Pimascovirales / Marseilleviridae / Marseillevirus / unclassified Marseillevirus / Cannes 8 virus	45
Viruses / Varidnaviria / Bamfordvirae / Nucleocytoviricota / Megaviricetes / Pimascovirales / Marseilleviridae / Marseillevirus / unclassified Marseillevirus / Tokyovirus A1	55
Viruses / Varidnaviria / Bamfordvirae / Preplasmiviricota / Tectiliviricetes / Rowavirales / Adenoviridae / unclassified Adenoviridae / Pan troglodytes adenovirus	36
Viruses / environmental samples / uncultured human fecal virus	n.d.
Viruses / unclassified bacterial viruses / Hot spring virus BHS1	44
Viruses / unclassified bacterial viruses / Marine virus AFVG / Marine virus AFVG_117M48	n.d.
Viruses / unclassified bacterial viruses / Marine virus AFVG / Marine virus AFVG_117M64	n.d.
Viruses / unclassified bacterial viruses / Marine virus AFVG / Marine virus AFVG_250M1068	n.d.
Viruses / unclassified bacterial viruses / Marine virus AFVG / Marine virus AFVG_250M1082	n.d.
Viruses / unclassified bacterial viruses / environmental samples / uncultured cyanophage	29
Viruses / unclassified virophages / Choristoneura biennis entomopoxvirus 'L' virophage	38
Viruses / unclassified viruses / Acanthamoeba castellanii medusavirus	46
Viruses / unclassified viruses / Lake Sarah-associated circular molecule 9	36
Viruses / unclassified viruses / Lake Sarah-associated circular virus-27	39
Viruses / unclassified viruses / Lake Sarah-associated circular virus-3	48
Viruses / unclassified viruses / Pacific flying fox faeces associated circular DNA virus-4	32
Viruses / unclassified viruses / Sewage-associated circular DNA virus-14	38.3
Viruses / unclassified viruses / Virus Chimp162	44
Viruses / unclassified viruses / Virus NG18	48
Viruses / unclassified viruses / unclassified DNA viruses / Antarctic virus COCH21_47	71
Viruses / unclassified viruses / unclassified DNA viruses / Blackfly DNA Virus 12	29.5
Viruses / unclassified viruses / unclassified DNA viruses / Blackfly DNA Virus 9	47
Viruses / unclassified viruses / unclassified DNA viruses / Stipagrostis associaed virus	32
Viruses / unclassified viruses / unclassified DNA viruses / unclassified dsDNA viruses / Dishui Lake large algae virus 1	62.3
Viruses / unclassified viruses / unclassified DNA viruses / unclassified dsDNA viruses / Pandoravirus / Pandoravirus dulcis	49
Viruses / unclassified viruses / unclassified DNA viruses / unclassified dsDNA viruses / Pithoviridae / Pithovirus LCPAC101	59.4
Viruses / unclassified viruses / unclassified DNA viruses / unclassified dsDNA viruses / Pithoviridae / Pithovirus LCPAC104	n.d.
Viruses / unclassified viruses / unclassified DNA viruses / unclassified ssDNA viruses / Cruciviridae / Crucivirus / unclassified Crucivirus / Crucivirus-306	43
Viruses / unclassified viruses / unclassified DNA viruses / unclassified ssDNA viruses / Cruciviridae / Crucivirus / unclassified Crucivirus / Crucivirus-326	44
Viruses / unclassified viruses / unclassified DNA viruses / unclassified ssDNA viruses / Cruciviridae / Crucivirus / unclassified Crucivirus / Crucivirus-438	41
Viruses / unclassified viruses / unclassified DNA viruses / unclassified ssDNA viruses / Cruciviridae / Crucivirus / unclassified Crucivirus / Crucivirus-480	36
Viruses / unclassified viruses / unclassified DNA viruses / unclassified ssDNA viruses / Cruciviridae / Crucivirus / unclassified Crucivirus / Crucivirus-530	30
Viruses / unclassified viruses / unclassified DNA viruses / unclassified ssDNA viruses / Cruciviridae / Idotea virus IWaV278	38
Viruses / unclassified viruses / unclassified DNA viruses / unclassified ssDNA viruses / Sewage-associated circular DNA virus-28	45.5
Viruses / unclassified viruses / unclassified DNA viruses / unclassified ssDNA viruses / Sewage-associated circular DNA virus-30	45

## Sheet: CZID-plasma-d10-neo1
Taxonomy	Weight
Viruses / Anelloviridae / Gammatorquevirus / Torque teno midi virus 14	n.d.
Viruses / Duplodnaviria / Heunggongvirae / Peploviricota / Herviviricetes / Herpesvirales / Herpesviridae / Betaherpesvirinae / Muromegalovirus	n.d.
Viruses / Duplodnaviria / Heunggongvirae / Peploviricota / Herviviricetes / Herpesvirales / Herpesviridae / Betaherpesvirinae / Muromegalovirus / Murid betaherpesvirus 1	n.d.
Viruses / Duplodnaviria / Heunggongvirae / Uroviricota / Caudoviricetes / Caudovirales / Ackermannviridae / Aglimvirinae / Agtrevirus	n.d.
Viruses / Duplodnaviria / Heunggongvirae / Uroviricota / Caudoviricetes / Caudovirales / Autographiviridae / Aegirvirus	32
Viruses / Duplodnaviria / Heunggongvirae / Uroviricota / Caudoviricetes / Caudovirales / Autographiviridae / Aegirvirus / Aegirvirus SCBP42	32
Viruses / Duplodnaviria / Heunggongvirae / Uroviricota / Caudoviricetes / Caudovirales / Autographiviridae / Atuphduovirus	41
Viruses / Duplodnaviria / Heunggongvirae / Uroviricota / Caudoviricetes / Caudovirales / Autographiviridae / Atuphduovirus / Atuphduovirus atuph03	41
Viruses / Duplodnaviria / Heunggongvirae / Uroviricota / Caudoviricetes / Caudovirales / Autographiviridae / Bifseptvirus	41
Viruses / Duplodnaviria / Heunggongvirae / Uroviricota / Caudoviricetes / Caudovirales / Autographiviridae / Bifseptvirus / Bifseptvirus andromeda	41
Viruses / Duplodnaviria / Heunggongvirae / Uroviricota / Caudoviricetes / Caudovirales / Autographiviridae / Colwellvirinae / Uliginvirus	33
Viruses / Duplodnaviria / Heunggongvirae / Uroviricota / Caudoviricetes / Caudovirales / Autographiviridae / Colwellvirinae / Uliginvirus / Uliginvirus njord	33
Viruses / Duplodnaviria / Heunggongvirae / Uroviricota / Caudoviricetes / Caudovirales / Autographiviridae / Corkvirinae / Phimunavirus / Phimunavirus fM1	50
Viruses / Duplodnaviria / Heunggongvirae / Uroviricota / Caudoviricetes / Caudovirales / Autographiviridae / Corkvirinae / Phimunavirus / Phimunavirus peat1	35.4
Viruses / Duplodnaviria / Heunggongvirae / Uroviricota / Caudoviricetes / Caudovirales / Autographiviridae / Gajwadongvirus	35
Viruses / Duplodnaviria / Heunggongvirae / Uroviricota / Caudoviricetes / Caudovirales / Autographiviridae / Jiaoyazivirus	48
Viruses / Duplodnaviria / Heunggongvirae / Uroviricota / Caudoviricetes / Caudovirales / Autographiviridae / Jiaoyazivirus / Jiaoyazivirus RSB3	48
Viruses / Duplodnaviria / Heunggongvirae / Uroviricota / Caudoviricetes / Caudovirales / Autographiviridae / Kakivirus	110
Viruses / Duplodnaviria / Heunggongvirae / Uroviricota / Caudoviricetes / Caudovirales / Autographiviridae / Kakivirus / Kakivirus PS3	110
Viruses / Duplodnaviria / Heunggongvirae / Uroviricota / Caudoviricetes / Caudovirales / Autographiviridae / Kalppathivirus	77
Viruses / Duplodnaviria / Heunggongvirae / Uroviricota / Caudoviricetes / Caudovirales / Autographiviridae / Kalppathivirus / Kalppathivirus P26059B	77
Viruses / Duplodnaviria / Heunggongvirae / Uroviricota / Caudoviricetes / Caudovirales / Autographiviridae / Krylovirinae / Kirikabuvirus	31
Viruses / Duplodnaviria / Heunggongvirae / Uroviricota / Caudoviricetes / Caudovirales / Autographiviridae / Krylovirinae / Kirikabuvirus / Kirikabuvirus NV3	31
Viruses / Duplodnaviria / Heunggongvirae / Uroviricota / Caudoviricetes / Caudovirales / Autographiviridae / Lullwatervirus	41
Viruses / Duplodnaviria / Heunggongvirae / Uroviricota / Caudoviricetes / Caudovirales / Autographiviridae / Lullwatervirus / Lullwatervirus lullwater	41
Viruses / Duplodnaviria / Heunggongvirae / Uroviricota / Caudoviricetes / Caudovirales / Autographiviridae / Melnykvirinae / Panjvirus	47
Viruses / Duplodnaviria / Heunggongvirae / Uroviricota / Caudoviricetes / Caudovirales / Autographiviridae / Melnykvirinae / Panjvirus / Panjvirus Spp16	47
Viruses / Duplodnaviria / Heunggongvirae / Uroviricota / Caudoviricetes / Caudovirales / Autographiviridae / Molineuxvirinae / Vectrevirus / Citrobacter virus CrRp3	36
Viruses / Duplodnaviria / Heunggongvirae / Uroviricota / Caudoviricetes / Caudovirales / Autographiviridae / Molineuxvirinae / Vectrevirus / Vectrevirus bee	40
Viruses / Duplodnaviria / Heunggongvirae / Uroviricota / Caudoviricetes / Caudovirales / Autographiviridae / Okabevirinae / Sukuvirus	27
Viruses / Duplodnaviria / Heunggongvirae / Uroviricota / Caudoviricetes / Caudovirales / Autographiviridae / Okabevirinae / Sukuvirus / Sukuvirus RSPII1	27
Viruses / Duplodnaviria / Heunggongvirae / Uroviricota / Caudoviricetes / Caudovirales / Autographiviridae / Paadamvirus	32.3333
Viruses / Duplodnaviria / Heunggongvirae / Uroviricota / Caudoviricetes / Caudovirales / Autographiviridae / Paadamvirus / Paadamvirus RHEph01	32.3
Viruses / Duplodnaviria / Heunggongvirae / Uroviricota / Caudoviricetes / Caudovirales / Autographiviridae / Pekhitvirus	38
Viruses / Duplodnaviria / Heunggongvirae / Uroviricota / Caudoviricetes / Caudovirales / Autographiviridae / Pekhitvirus / Pekhitvirus S04C24	38
Viruses / Duplodnaviria / Heunggongvirae / Uroviricota / Caudoviricetes / Caudovirales / Autographiviridae / Pelagivirus	46
Viruses / Duplodnaviria / Heunggongvirae / Uroviricota / Caudoviricetes / Caudovirales / Autographiviridae / Sednavirus	28
Viruses / Duplodnaviria / Heunggongvirae / Uroviricota / Caudoviricetes / Caudovirales / Autographiviridae / Sednavirus / Sednavirus SRIP2	28
Viruses / Duplodnaviria / Heunggongvirae / Uroviricota / Caudoviricetes / Caudovirales / Autographiviridae / Studiervirinae / Helsettvirus	48
Viruses / Duplodnaviria / Heunggongvirae / Uroviricota / Caudoviricetes / Caudovirales / Autographiviridae / Studiervirinae / Helsettvirus / Helsettvirus fPS9	48
Viruses / Duplodnaviria / Heunggongvirae / Uroviricota / Caudoviricetes / Caudovirales / Autographiviridae / Studiervirinae / Kayfunavirus / Kayfunavirus IMM002	24
Viruses / Duplodnaviria / Heunggongvirae / Uroviricota / Caudoviricetes / Caudovirales / Autographiviridae / Studiervirinae / Teseptimavirus / Teseptimavirus T7	37
Viruses / Duplodnaviria / Heunggongvirae / Uroviricota / Caudoviricetes / Caudovirales / Autographiviridae / Studiervirinae / Teseptimavirus / Teseptimavirus tv64795ec1	50.9
Viruses / Duplodnaviria / Heunggongvirae / Uroviricota / Caudoviricetes / Caudovirales / Drexlerviridae / Braunvirinae / Rtpvirus	69
Viruses / Duplodnaviria / Heunggongvirae / Uroviricota / Caudoviricetes / Caudovirales / Drexlerviridae / Braunvirinae / Rtpvirus / Rtpvirus Rtp	69
Viruses / Duplodnaviria / Heunggongvirae / Uroviricota / Caudoviricetes / Caudovirales / Drexlerviridae / Tempevirinae / Hanrivervirus	53
Viruses / Duplodnaviria / Heunggongvirae / Uroviricota / Caudoviricetes / Caudovirales / Herelleviridae / Bastillevirinae / Bastillevirus	40
Viruses / Duplodnaviria / Heunggongvirae / Uroviricota / Caudoviricetes / Caudovirales / Herelleviridae / Bastillevirinae / Bequatrovirus / Bequatrovirus troll	43
Viruses / Duplodnaviria / Heunggongvirae / Uroviricota / Caudoviricetes / Caudovirales / Herelleviridae / Bastillevirinae / Tsarbombavirus / Tsarbombavirus tsarbomba	34
Viruses / Duplodnaviria / Heunggongvirae / Uroviricota / Caudoviricetes / Caudovirales / Herelleviridae / Bastillevirinae / Wphvirus / Wphvirus BPS10C	36
Viruses / Duplodnaviria / Heunggongvirae / Uroviricota / Caudoviricetes / Caudovirales / Herelleviridae / Bastillevirinae / Wphvirus / Wphvirus WPh	41
Viruses / Duplodnaviria / Heunggongvirae / Uroviricota / Caudoviricetes / Caudovirales / Herelleviridae / Harbinvirus / Harbinvirus Lpa804	34
Viruses / Duplodnaviria / Heunggongvirae / Uroviricota / Caudoviricetes / Caudovirales / Herelleviridae / Jasinkavirinae / Pecentumvirus	32
Viruses / Duplodnaviria / Heunggongvirae / Uroviricota / Caudoviricetes / Caudovirales / Herelleviridae / Jasinkavirinae / Pecentumvirus / Pecentumvirus AG20	32
Viruses / Duplodnaviria / Heunggongvirae / Uroviricota / Caudoviricetes / Caudovirales / Herelleviridae / Twortvirinae / Kayvirus / Kayvirus rodi	48
Viruses / Duplodnaviria / Heunggongvirae / Uroviricota / Caudoviricetes / Caudovirales / unclassified Caudovirales / Caudovirales sp.	40
Viruses / Monodnaviria / Shotokuvirae / Cossaviricota / Quintoviricetes / Piccovirales / Parvoviridae / Densovirinae / Diciambidensovirus / Hemipteran diciambidensovirus 1 / Diaphorina citri densovirus	54
Viruses / Monodnaviria / Shotokuvirae / Cossaviricota / Quintoviricetes / Piccovirales / Parvoviridae / Densovirinae / Protoambidensovirus	43
Viruses / Monodnaviria / Shotokuvirae / Cossaviricota / Quintoviricetes / Piccovirales / Parvoviridae / Densovirinae / Protoambidensovirus / Dipteran protoambidensovirus 1	43
Viruses / Monodnaviria / Shotokuvirae / Cossaviricota / Quintoviricetes / Piccovirales / Parvoviridae / Densovirinae / unclassified Densovirinae / Blattella germanica densovirus-like virus	45.5
Viruses / Monodnaviria / Shotokuvirae / Cossaviricota / Quintoviricetes / Piccovirales / Parvoviridae / Parvovirinae / Bocaparvovirus	42
Viruses / Monodnaviria / Shotokuvirae / Cossaviricota / Quintoviricetes / Piccovirales / Parvoviridae / Parvovirinae / Bocaparvovirus / Ungulate bocaparvovirus 5	42
Viruses / Monodnaviria / Shotokuvirae / Cressdnaviricota / Arfiviricetes / Cirlivirales / Circoviridae / Circovirus / Civet circovirus	36
Viruses / Monodnaviria / Shotokuvirae / Cressdnaviricota / Arfiviricetes / Cirlivirales / Circoviridae / Circovirus / Rodent associated circovirus 7	31
Viruses / Monodnaviria / Shotokuvirae / Cressdnaviricota / Arfiviricetes / Cirlivirales / Circoviridae / Circovirus / unclassified Circovirus / Giant panda circovirus 1	35.5
Viruses / Monodnaviria / Shotokuvirae / Cressdnaviricota / Arfiviricetes / Cirlivirales / Circoviridae / Circovirus / unclassified Circovirus / Molossus molossus circovirus 4	74.9
Viruses / Monodnaviria / Shotokuvirae / Cressdnaviricota / Arfiviricetes / Cirlivirales / Circoviridae / environmental samples / Circoviridae 13 LDMD-2013	56.5
Viruses / Monodnaviria / Shotokuvirae / Cressdnaviricota / Arfiviricetes / Cirlivirales / Circoviridae / environmental samples / Circoviridae LDMD-2013a	46
Viruses / Monodnaviria / Shotokuvirae / Cressdnaviricota / Arfiviricetes / Cirlivirales / Circoviridae / unclassified Circoviridae / Avon-Heathcote Estuary associated circular virus 14	37.4
Viruses / Monodnaviria / Shotokuvirae / Cressdnaviricota / Arfiviricetes / Cirlivirales / Circoviridae / unclassified Circoviridae / Avon-Heathcote Estuary associated circular virus 21	32
Viruses / Monodnaviria / Shotokuvirae / Cressdnaviricota / Arfiviricetes / Cirlivirales / Circoviridae / unclassified Circoviridae / Avon-Heathcote Estuary associated circular virus 25	110
Viruses / Monodnaviria / Shotokuvirae / Cressdnaviricota / Arfiviricetes / Cirlivirales / Circoviridae / unclassified Circoviridae / Avon-Heathcote Estuary associated circular virus 26	29
Viruses / Monodnaviria / Shotokuvirae / Cressdnaviricota / Arfiviricetes / Cirlivirales / Circoviridae / unclassified Circoviridae / Calanoida sp. copepod associated circular virus	41
Viruses / Monodnaviria / Shotokuvirae / Cressdnaviricota / Arfiviricetes / Cirlivirales / Circoviridae / unclassified Circoviridae / Circovirus-like genome DCCV-5	31
Viruses / Monodnaviria / Shotokuvirae / Cressdnaviricota / Arfiviricetes / Cirlivirales / Circoviridae / unclassified Circoviridae / Circovirus-like genome DCCV-6	39
Viruses / Monodnaviria / Shotokuvirae / Cressdnaviricota / Arfiviricetes / Cirlivirales / Circoviridae / unclassified Circoviridae / Circovirus-like genome DHCV-1	38
Viruses / Monodnaviria / Shotokuvirae / Cressdnaviricota / Arfiviricetes / Cirlivirales / Circoviridae / unclassified Circoviridae / Humpback whale blow-associated circo-like virus 1	38
Viruses / Monodnaviria / Shotokuvirae / Cressdnaviricota / Arfiviricetes / Cirlivirales / Circoviridae / unclassified Circoviridae / Lytechinus variegatus variable sea urchin associated circular virus	37
Viruses / Monodnaviria / Shotokuvirae / Cressdnaviricota / Arfiviricetes / Cirlivirales / Circoviridae / unclassified Circoviridae / Pleurochrysis carterae circular virus	34
Viruses / Monodnaviria / Shotokuvirae / Cressdnaviricota / Arfiviricetes / Cirlivirales / Circoviridae / unclassified Circoviridae / Rodent circovirus	35
Viruses / Monodnaviria / Shotokuvirae / Cressdnaviricota / Arfiviricetes / Mulpavirales / Nanoviridae / Nanovirus	43
Viruses / Monodnaviria / Shotokuvirae / Cressdnaviricota / Arfiviricetes / Mulpavirales / Nanoviridae / Nanovirus / Pea yellow stunt virus	43
Viruses / Monodnaviria / Shotokuvirae / Cressdnaviricota / Repensiviricetes / Geplafuvirales / Geminiviridae / Begomovirus / Velvet bean severe mosaic virus	37
Viruses / Monodnaviria / Shotokuvirae / Cressdnaviricota / Repensiviricetes / Geplafuvirales / Geminiviridae / Opunvirus / Opuntia virus 1	38
Viruses / Monodnaviria / Shotokuvirae / Cressdnaviricota / Repensiviricetes / Geplafuvirales / Geminiviridae / unclassified Geminiviridae / Niminivirus	33
Viruses / Monodnaviria / Shotokuvirae / Cressdnaviricota / Repensiviricetes / Geplafuvirales / Genomoviridae / Gemycircularvirus / Gemycircularvirus erati1 / Giant house spider associated circular virus 1	42
Viruses / Monodnaviria / Shotokuvirae / Cressdnaviricota / Repensiviricetes / Geplafuvirales / Genomoviridae / Gemycircularvirus / Gemycircularvirus odona1 / Odonata associated gemycircularvirus 1	49
Viruses / Monodnaviria / Shotokuvirae / Cressdnaviricota / Repensiviricetes / Geplafuvirales / Genomoviridae / Gemycircularvirus / unclassified Gemycircularvirus / Giant panda associated gemycircularvirus	n.d.
Viruses / Monodnaviria / Shotokuvirae / Cressdnaviricota / Repensiviricetes / Geplafuvirales / Genomoviridae / Gemyduguivirus	34
Viruses / Monodnaviria / Shotokuvirae / Cressdnaviricota / Repensiviricetes / Geplafuvirales / Genomoviridae / Gemyduguivirus / Gemyduguivirus draga1 / Dragonfly associated gemyduguivirus 1	34
Viruses / Monodnaviria / Shotokuvirae / Cressdnaviricota / Repensiviricetes / Geplafuvirales / Genomoviridae / Gemykroznavirus / Gemykroznavirus hydro1 / Capybara genomovirus 10	32
Viruses / Monodnaviria / Shotokuvirae / Cressdnaviricota / unclassified Cressdnaviricota / Clinch CRESS virus 1	45
Viruses / Naldaviricetes / Lefavirales / Baculoviridae / Alphabaculovirus	n.d.
Viruses / Naldaviricetes / Lefavirales / Baculoviridae / Alphabaculovirus / Spodoptera eridania nucleopolyhedrovirus	n.d.
Viruses / Riboviria / Orthornavirae / Duplornaviricota / Chrymotiviricetes / Ghabrivirales / Megabirnaviridae / Megabirnavirus	43
Viruses / Riboviria / Orthornavirae / Duplornaviricota / Chrymotiviricetes / Ghabrivirales / Megabirnaviridae / Megabirnavirus / unclassified Megabirnavirus / Pleosporales megabirnavirus 1	43
Viruses / Riboviria / Orthornavirae / Duplornaviricota / Chrymotiviricetes / Ghabrivirales / Totiviridae / Totivirus / unclassified Totivirus / Erysiphe necator associated totivirus 1	125.3
Viruses / Riboviria / Orthornavirae / Duplornaviricota / Chrymotiviricetes / Ghabrivirales / Totiviridae / unclassified Totiviridae / Delisea pulchra totivirus IndA	31
Viruses / Riboviria / Orthornavirae / Duplornaviricota / Chrymotiviricetes / Ghabrivirales / Totiviridae / unclassified Totiviridae / Plasmopara viticola lesion associated totivirus-like 1	219.4
Viruses / Riboviria / Orthornavirae / Duplornaviricota / Chrymotiviricetes / Ghabrivirales / Totiviridae / unclassified Totiviridae / Totiviridae sp.	50.8
Viruses / Riboviria / Orthornavirae / Lenarviricota / Howeltoviricetes / Cryppavirales / Mitoviridae / Mitovirus	35
Viruses / Riboviria / Orthornavirae / Lenarviricota / Howeltoviricetes / Cryppavirales / Mitoviridae / Mitovirus / unclassified Mitovirus / Erysiphales associated mitovirus 1	35
Viruses / Riboviria / Orthornavirae / Pisuviricota / Duplopiviricetes / Durnavirales / Partitiviridae / unclassified Partitiviridae / Botrytis cinerea partitivirus 2	39.1
Viruses / Riboviria / Pararnavirae / Artverviricota / Revtraviricetes / Blubervirales / Hepadnaviridae / Orthohepadnavirus	35.5
Viruses / Riboviria / Pararnavirae / Artverviricota / Revtraviricetes / Blubervirales / Hepadnaviridae / Orthohepadnavirus / unclassified Orthohepadnavirus / Hypsignathus monstrosus Hepatitis B virus	35.5
Viruses / Riboviria / dsRNA viruses / unclassified dsRNA viruses / Diatom colony associated dsRNA virus 17 genome type A	61
Viruses / Riboviria / unclassified Riboviria / unclassified RNA viruses ShiM-2016 / Beihai sobemo-like virus 25	37
Viruses / Riboviria / unclassified Riboviria / unclassified RNA viruses ShiM-2016 / Changjiang narna-like virus 2	49
Viruses / Riboviria / unclassified Riboviria / unclassified RNA viruses ShiM-2016 / Hubei toti-like virus 4	215
Viruses / Riboviria / unclassified Riboviria / unclassified RNA viruses ShiM-2016 / Wenzhou tombus-like virus 3	34
Viruses / Satellites / DNA satellites / Sewage-associated circular DNA molecule-3	119.2
Viruses / Satellites / DNA satellites / Single stranded DNA satellites / Ctenophore-associated circular genome 4	45
Viruses / Varidnaviria / Bamfordvirae / Nucleocytoviricota / Megaviricetes / Algavirales / Phycodnaviridae / Chlorovirus / Paramecium bursaria Chlorella virus 1	n.d.
Viruses / Varidnaviria / Bamfordvirae / Nucleocytoviricota / Megaviricetes / Algavirales / Phycodnaviridae / Chlorovirus / unclassified Chlorovirus / Acanthocystis turfacea Chlorella virus Canal-1	81
Viruses / Varidnaviria / Bamfordvirae / Nucleocytoviricota / Megaviricetes / Algavirales / Phycodnaviridae / Chlorovirus / unclassified Chlorovirus / Acanthocystis turfacea Chlorella virus OR0704.3	49
Viruses / Varidnaviria / Bamfordvirae / Nucleocytoviricota / Megaviricetes / Algavirales / Phycodnaviridae / Chlorovirus / unclassified Chlorovirus / Paramecium bursaria Chlorella virus CvsA1	46
Viruses / Varidnaviria / Bamfordvirae / Nucleocytoviricota / Megaviricetes / Algavirales / Phycodnaviridae / Chlorovirus / unclassified Chlorovirus / Paramecium bursaria Chlorella virus NE-JV-1	39
Viruses / Varidnaviria / Bamfordvirae / Nucleocytoviricota / Megaviricetes / Algavirales / Phycodnaviridae / Prasinovirus / unclassified Prasinovirus / Ostreococcus lucimarinus virus OlV4	48
Viruses / Varidnaviria / Bamfordvirae / Nucleocytoviricota / Megaviricetes / Algavirales / Phycodnaviridae / Prasinovirus / unclassified Prasinovirus / Ostreococcus mediterraneus virus 1	45
Viruses / Varidnaviria / Bamfordvirae / Nucleocytoviricota / Megaviricetes / Algavirales / Phycodnaviridae / Prymnesiovirus	37
Viruses / Varidnaviria / Bamfordvirae / Nucleocytoviricota / Megaviricetes / Algavirales / Phycodnaviridae / Prymnesiovirus / unclassified Prymnesiovirus / Phaeocystis globosa virus 12T	37
Viruses / Varidnaviria / Bamfordvirae / Nucleocytoviricota / Megaviricetes / Imitervirales / Mimiviridae / Mimivirus / unclassified Mimivirus / Mimivirus LCMiAC02	47
Viruses / Varidnaviria / Bamfordvirae / Nucleocytoviricota / Megaviricetes / Imitervirales / Mimiviridae / unclassified Mimiviridae / Dasosvirus sp.	167.7
Viruses / Varidnaviria / Bamfordvirae / Nucleocytoviricota / Megaviricetes / Imitervirales / Mimiviridae / unclassified Mimiviridae / Klosneuvirinae / Catovirus	50
Viruses / Varidnaviria / Bamfordvirae / Nucleocytoviricota / Megaviricetes / Imitervirales / Mimiviridae / unclassified Mimiviridae / Klosneuvirinae / Catovirus / Catovirus CTV1	50
Viruses / Varidnaviria / Bamfordvirae / Nucleocytoviricota / Megaviricetes / Imitervirales / Mimiviridae / unclassified Mimiviridae / Megavirus baoshan	61.2
Viruses / Varidnaviria / Bamfordvirae / Nucleocytoviricota / Megaviricetes / Pimascovirales / Iridoviridae / Alphairidovirinae / Lymphocystivirus	41
Viruses / Varidnaviria / Bamfordvirae / Nucleocytoviricota / Megaviricetes / Pimascovirales / Iridoviridae / Alphairidovirinae / Lymphocystivirus / Lymphocystis disease virus 2 / Lymphocystis disease virus - isolate China	41
Viruses / Varidnaviria / Bamfordvirae / Nucleocytoviricota / Megaviricetes / Pimascovirales / Iridoviridae / Alphairidovirinae / Ranavirus	47
Viruses / Varidnaviria / Bamfordvirae / Nucleocytoviricota / Megaviricetes / Pimascovirales / Iridoviridae / Alphairidovirinae / Ranavirus / Epizootic haematopoietic necrosis virus	47
Viruses / Varidnaviria / Bamfordvirae / Nucleocytoviricota / Megaviricetes / Pimascovirales / Iridoviridae / Betairidovirinae / Chloriridovirus / Invertebrate iridescent virus 22	67
Viruses / Varidnaviria / Bamfordvirae / Nucleocytoviricota / Megaviricetes / Pimascovirales / Iridoviridae / Betairidovirinae / Chloriridovirus / unclassified Chloriridovirus / Invertebrate iridovirus 22	39
Viruses / Varidnaviria / Bamfordvirae / Nucleocytoviricota / Megaviricetes / Pimascovirales / Iridoviridae / Betairidovirinae / Iridovirus / Invertebrate iridescent virus 31	75.3
Viruses / Varidnaviria / Bamfordvirae / Nucleocytoviricota / Megaviricetes / Pimascovirales / Iridoviridae / Betairidovirinae / Iridovirus / unclassified Iridovirus / Invertebrate iridescent virus Kaz2018	31
Viruses / Varidnaviria / Bamfordvirae / Nucleocytoviricota / Megaviricetes / Pimascovirales / Iridoviridae / unclassified Iridoviridae / European chub iridovirus	40
Viruses / Varidnaviria / Bamfordvirae / Nucleocytoviricota / Megaviricetes / Pimascovirales / Marseilleviridae / Lausannevirus	43
Viruses / Varidnaviria / Bamfordvirae / Nucleocytoviricota / Megaviricetes / Pimascovirales / Marseilleviridae / Marseillevirus / unclassified Marseillevirus / Insectomime virus	176.4
Viruses / Varidnaviria / Bamfordvirae / Preplasmiviricota / Polintoviricetes / Orthopolintovirales / Adintoviridae / Hydra adintovirus	31
Viruses / Varidnaviria / Bamfordvirae / Preplasmiviricota / Tectiliviricetes / Rowavirales / Adenoviridae / unclassified Adenoviridae / Pan troglodytes adenovirus	36
Viruses / environmental samples / uncultured human fecal virus	n.d.
Viruses / unclassified bacterial viruses / Hot spring virus BHS1	49.5
Viruses / unclassified bacterial viruses / Marine virus AFVG / Marine virus AFVG_250M1071	n.d.
Viruses / unclassified bacterial viruses / Marine virus AFVG / Marine virus AFVG_250M1082	n.d.
Viruses / unclassified bacterial viruses / Marine virus AFVG / Marine virus AFVG_250M241	n.d.
Viruses / unclassified bacterial viruses / Marine virus AFVG / Marine virus AFVG_250M372	n.d.
Viruses / unclassified bacterial viruses / Marine virus AFVG / Marine virus AFVG_250M414	n.d.
Viruses / unclassified bacterial viruses / environmental samples / environmental Halophage eHP-30	86
Viruses / unclassified bacterial viruses / environmental samples / uncultured cyanophage	29
Viruses / unclassified viruses / Acanthamoeba castellanii medusavirus	47
Viruses / unclassified viruses / Faustovirus ST1	40
Viruses / unclassified viruses / Lake Sarah-associated circular virus-14	92.1
Viruses / unclassified viruses / Lake Sarah-associated circular virus-27	39
Viruses / unclassified viruses / Lake Sarah-associated circular virus-3	48
Viruses / unclassified viruses / Sewage-associated circular DNA virus-14	70.3
Viruses / unclassified viruses / Sewage-associated circular DNA virus-6	48
Viruses / unclassified viruses / unclassified DNA viruses / Stipagrostis associaed virus	32
Viruses / unclassified viruses / unclassified DNA viruses / unclassified dsDNA viruses / Phytophthora water mold MELD virus	38
Viruses / unclassified viruses / unclassified DNA viruses / unclassified dsDNA viruses / Pithoviridae / Pithovirus LCPAC101	95.5
Viruses / unclassified viruses / unclassified DNA viruses / unclassified dsDNA viruses / Pithoviridae / Pithovirus LCPAC104	n.d.
Viruses / unclassified viruses / unclassified DNA viruses / unclassified dsDNA viruses / Pithoviridae / Solumvirus sp.	39
Viruses / unclassified viruses / unclassified DNA viruses / unclassified ssDNA viruses / Capybara virus 23_cap1_803	49
Viruses / unclassified viruses / unclassified DNA viruses / unclassified ssDNA viruses / Cruciviridae / Crucivirus / unclassified Crucivirus / Crucivirus-266	106
Viruses / unclassified viruses / unclassified DNA viruses / unclassified ssDNA viruses / Cruciviridae / Crucivirus / unclassified Crucivirus / Crucivirus-416	145.2
Viruses / unclassified viruses / unclassified DNA viruses / unclassified ssDNA viruses / Cruciviridae / Crucivirus / unclassified Crucivirus / Crucivirus-438	43
Viruses / unclassified viruses / unclassified DNA viruses / unclassified ssDNA viruses / Cruciviridae / Crucivirus / unclassified Crucivirus / Crucivirus-482	40
Viruses / unclassified viruses / unclassified DNA viruses / unclassified ssDNA viruses / Cruciviridae / Crucivirus / unclassified Crucivirus / Crucivirus-539	43
Viruses / unclassified viruses / unclassified DNA viruses / unclassified ssDNA viruses / Nepavirus	80.8
Viruses / unclassified viruses / unclassified DNA viruses / unclassified ssDNA viruses / Odonata-associated circular virus-10	43
Viruses / unclassified viruses / unclassified DNA viruses / unclassified ssDNA viruses / Sewage-associated circular DNA virus-24	42
Viruses / unclassified viruses / unclassified DNA viruses / unclassified ssDNA viruses / Sewage-associated circular DNA virus-28	33

## Sheet: CZID-plasma-d1-neo2
Taxonomy	Weight
Viruses / Anelloviridae / Alphatorquevirus / Torque teno virus 13	n.d.
Viruses / Anelloviridae / Gammatorquevirus / Torque teno midi virus 14	n.d.
Viruses / Duplodnaviria / Heunggongvirae / Peploviricota / Herviviricetes / Herpesvirales / Herpesviridae / Betaherpesvirinae / Muromegalovirus	n.d.
Viruses / Duplodnaviria / Heunggongvirae / Peploviricota / Herviviricetes / Herpesvirales / Herpesviridae / Betaherpesvirinae / Muromegalovirus / Murid betaherpesvirus 1	n.d.
Viruses / Duplodnaviria / Heunggongvirae / Uroviricota / Caudoviricetes / Caudovirales / Ackermannviridae / Nezavisimistyvirus / Nezavisimistyvirus Ea2809	38
Viruses / Duplodnaviria / Heunggongvirae / Uroviricota / Caudoviricetes / Caudovirales / Ackermannviridae / Taipeivirus / Taipeivirus KpS110	42
Viruses / Duplodnaviria / Heunggongvirae / Uroviricota / Caudoviricetes / Caudovirales / Autographiviridae / Aegirvirus	32
Viruses / Duplodnaviria / Heunggongvirae / Uroviricota / Caudoviricetes / Caudovirales / Autographiviridae / Aegirvirus / Aegirvirus SCBP42	32
Viruses / Duplodnaviria / Heunggongvirae / Uroviricota / Caudoviricetes / Caudovirales / Autographiviridae / Atuphduovirus	41
Viruses / Duplodnaviria / Heunggongvirae / Uroviricota / Caudoviricetes / Caudovirales / Autographiviridae / Atuphduovirus / Atuphduovirus atuph03	41
Viruses / Duplodnaviria / Heunggongvirae / Uroviricota / Caudoviricetes / Caudovirales / Autographiviridae / Beijerinckvirinae / Friunavirus	132
Viruses / Duplodnaviria / Heunggongvirae / Uroviricota / Caudoviricetes / Caudovirales / Autographiviridae / Bifseptvirus	41
Viruses / Duplodnaviria / Heunggongvirae / Uroviricota / Caudoviricetes / Caudovirales / Autographiviridae / Bifseptvirus / Bifseptvirus andromeda	41
Viruses / Duplodnaviria / Heunggongvirae / Uroviricota / Caudoviricetes / Caudovirales / Autographiviridae / Bonnellvirus	53
Viruses / Duplodnaviria / Heunggongvirae / Uroviricota / Caudoviricetes / Caudovirales / Autographiviridae / Bonnellvirus / Bonnellvirus J865	53
Viruses / Duplodnaviria / Heunggongvirae / Uroviricota / Caudoviricetes / Caudovirales / Autographiviridae / Corkvirinae / Phimunavirus / Phimunavirus fM1	96
Viruses / Duplodnaviria / Heunggongvirae / Uroviricota / Caudoviricetes / Caudovirales / Autographiviridae / Foturvirus	36
Viruses / Duplodnaviria / Heunggongvirae / Uroviricota / Caudoviricetes / Caudovirales / Autographiviridae / Gajwadongvirus	44
Viruses / Duplodnaviria / Heunggongvirae / Uroviricota / Caudoviricetes / Caudovirales / Autographiviridae / Kelmasvirus	54
Viruses / Duplodnaviria / Heunggongvirae / Uroviricota / Caudoviricetes / Caudovirales / Autographiviridae / Kelmasvirus / Kelmasvirus RSB2	54
Viruses / Duplodnaviria / Heunggongvirae / Uroviricota / Caudoviricetes / Caudovirales / Autographiviridae / Okabevirinae / Sukuvirus	34
Viruses / Duplodnaviria / Heunggongvirae / Uroviricota / Caudoviricetes / Caudovirales / Autographiviridae / Okabevirinae / Sukuvirus / Sukuvirus RSPII1	34
Viruses / Duplodnaviria / Heunggongvirae / Uroviricota / Caudoviricetes / Caudovirales / Autographiviridae / Paadamvirus	43
Viruses / Duplodnaviria / Heunggongvirae / Uroviricota / Caudoviricetes / Caudovirales / Autographiviridae / Paadamvirus / Paadamvirus RHEph01	43
Viruses / Duplodnaviria / Heunggongvirae / Uroviricota / Caudoviricetes / Caudovirales / Autographiviridae / Pelagivirus	49
Viruses / Duplodnaviria / Heunggongvirae / Uroviricota / Caudoviricetes / Caudovirales / Autographiviridae / Sieqvirus	36
Viruses / Duplodnaviria / Heunggongvirae / Uroviricota / Caudoviricetes / Caudovirales / Autographiviridae / Sieqvirus / Sieqvirus S42C7	36
Viruses / Duplodnaviria / Heunggongvirae / Uroviricota / Caudoviricetes / Caudovirales / Autographiviridae / Studiervirinae / Przondovirus / Przondovirus K5	58
Viruses / Duplodnaviria / Heunggongvirae / Uroviricota / Caudoviricetes / Caudovirales / Autographiviridae / Studiervirinae / Teetrevirus	46.6
Viruses / Duplodnaviria / Heunggongvirae / Uroviricota / Caudoviricetes / Caudovirales / Autographiviridae / Studiervirinae / Teetrevirus / Teetrevirus LL2	50
Viruses / Duplodnaviria / Heunggongvirae / Uroviricota / Caudoviricetes / Caudovirales / Autographiviridae / Studiervirinae / Teseptimavirus / Teseptimavirus NCA	38
Viruses / Duplodnaviria / Heunggongvirae / Uroviricota / Caudoviricetes / Caudovirales / Autographiviridae / Studiervirinae / Teseptimavirus / Teseptimavirus T7	37
Viruses / Duplodnaviria / Heunggongvirae / Uroviricota / Caudoviricetes / Caudovirales / Autographiviridae / Studiervirinae / Teseptimavirus / Teseptimavirus ebrios	47
Viruses / Duplodnaviria / Heunggongvirae / Uroviricota / Caudoviricetes / Caudovirales / Autographiviridae / Studiervirinae / Teseptimavirus / Teseptimavirus tv64795ec1	62
Viruses / Duplodnaviria / Heunggongvirae / Uroviricota / Caudoviricetes / Caudovirales / Demerecviridae / Ermolyevavirinae / Jesfedecavirus	48
Viruses / Duplodnaviria / Heunggongvirae / Uroviricota / Caudoviricetes / Caudovirales / Demerecviridae / Ermolyevavirinae / Jesfedecavirus / Jesfedecavirus phi3	48
Viruses / Duplodnaviria / Heunggongvirae / Uroviricota / Caudoviricetes / Caudovirales / Drexlerviridae / Braunvirinae / Christensenvirus	47
Viruses / Duplodnaviria / Heunggongvirae / Uroviricota / Caudoviricetes / Caudovirales / Drexlerviridae / Braunvirinae / Christensenvirus / Christensenvirus IME542	47
Viruses / Duplodnaviria / Heunggongvirae / Uroviricota / Caudoviricetes / Caudovirales / Drexlerviridae / Tempevirinae / Warwickvirus	50
Viruses / Duplodnaviria / Heunggongvirae / Uroviricota / Caudoviricetes / Caudovirales / Herelleviridae / Bastillevirinae / Bastillevirus	53.2665
Viruses / Duplodnaviria / Heunggongvirae / Uroviricota / Caudoviricetes / Caudovirales / Herelleviridae / Bastillevirinae / Moonbeamvirus / Moonbeamvirus moonbeam	44.7
Viruses / Duplodnaviria / Heunggongvirae / Uroviricota / Caudoviricetes / Caudovirales / Herelleviridae / Bastillevirinae / Nitunavirus	77.5093
Viruses / Duplodnaviria / Heunggongvirae / Uroviricota / Caudoviricetes / Caudovirales / Herelleviridae / Bastillevirinae / Nitunavirus / Nitunavirus grass	28
Viruses / Duplodnaviria / Heunggongvirae / Uroviricota / Caudoviricetes / Caudovirales / Herelleviridae / Bastillevirinae / Tsarbombavirus / Tsarbombavirus tsarbomba	60
Viruses / Duplodnaviria / Heunggongvirae / Uroviricota / Caudoviricetes / Caudovirales / Herelleviridae / Bastillevirinae / Wphvirus / Wphvirus BPS10C	48
Viruses / Duplodnaviria / Heunggongvirae / Uroviricota / Caudoviricetes / Caudovirales / Herelleviridae / Bastillevirinae / Wphvirus / Wphvirus WPh	41
Viruses / Duplodnaviria / Heunggongvirae / Uroviricota / Caudoviricetes / Caudovirales / Herelleviridae / Jasinkavirinae / Pecentumvirus	32
Viruses / Duplodnaviria / Heunggongvirae / Uroviricota / Caudoviricetes / Caudovirales / Herelleviridae / Jasinkavirinae / Pecentumvirus / Pecentumvirus AG20	32
Viruses / Duplodnaviria / Heunggongvirae / Uroviricota / Caudoviricetes / Caudovirales / Herelleviridae / Twortvirinae / Kayvirus / Kayvirus MCE2014	40
Viruses / Duplodnaviria / Heunggongvirae / Uroviricota / Caudoviricetes / Caudovirales / unclassified Caudovirales / Caudovirales sp.	81
Viruses / Monodnaviria / Shotokuvirae / Cossaviricota / Quintoviricetes / Piccovirales / Parvoviridae / Densovirinae / Protoambidensovirus	42
Viruses / Monodnaviria / Shotokuvirae / Cossaviricota / Quintoviricetes / Piccovirales / Parvoviridae / Densovirinae / Protoambidensovirus / Dipteran protoambidensovirus 1	42
Viruses / Monodnaviria / Shotokuvirae / Cossaviricota / Quintoviricetes / Piccovirales / Parvoviridae / Densovirinae / unclassified Densovirinae / Blattella germanica densovirus-like virus	38
Viruses / Monodnaviria / Shotokuvirae / Cossaviricota / Quintoviricetes / Piccovirales / Parvoviridae / Densovirinae / unclassified Densovirinae / Linvill Road virus	39
Viruses / Monodnaviria / Shotokuvirae / Cressdnaviricota / Arfiviricetes / Cirlivirales / Circoviridae / Circovirus / Canine circovirus	38.5
Viruses / Monodnaviria / Shotokuvirae / Cressdnaviricota / Arfiviricetes / Cirlivirales / Circoviridae / Circovirus / Civet circovirus	36
Viruses / Monodnaviria / Shotokuvirae / Cressdnaviricota / Arfiviricetes / Cirlivirales / Circoviridae / Circovirus / unclassified Circovirus / Asterias forbesi associated circular virus	49
Viruses / Monodnaviria / Shotokuvirae / Cressdnaviricota / Arfiviricetes / Cirlivirales / Circoviridae / Circovirus / unclassified Circovirus / Giant panda circovirus 1	33
Viruses / Monodnaviria / Shotokuvirae / Cressdnaviricota / Arfiviricetes / Cirlivirales / Circoviridae / Circovirus / unclassified Circovirus / Molossus molossus circovirus 4	78.5
Viruses / Monodnaviria / Shotokuvirae / Cressdnaviricota / Arfiviricetes / Cirlivirales / Circoviridae / Circovirus / unclassified Circovirus / Sonfela circovirus 2	50
Viruses / Monodnaviria / Shotokuvirae / Cressdnaviricota / Arfiviricetes / Cirlivirales / Circoviridae / Cyclovirus / Human associated cyclovirus 12	22
Viruses / Monodnaviria / Shotokuvirae / Cressdnaviricota / Arfiviricetes / Cirlivirales / Circoviridae / environmental samples / Circoviridae 13 LDMD-2013	49
Viruses / Monodnaviria / Shotokuvirae / Cressdnaviricota / Arfiviricetes / Cirlivirales / Circoviridae / environmental samples / Circoviridae 19 LDMD-2013	32
Viruses / Monodnaviria / Shotokuvirae / Cressdnaviricota / Arfiviricetes / Cirlivirales / Circoviridae / unclassified Circoviridae / Avon-Heathcote Estuary associated circular virus 14	44
Viruses / Monodnaviria / Shotokuvirae / Cressdnaviricota / Arfiviricetes / Cirlivirales / Circoviridae / unclassified Circoviridae / Avon-Heathcote Estuary associated circular virus 21	40
Viruses / Monodnaviria / Shotokuvirae / Cressdnaviricota / Arfiviricetes / Cirlivirales / Circoviridae / unclassified Circoviridae / Avon-Heathcote Estuary associated circular virus 25	106.5
Viruses / Monodnaviria / Shotokuvirae / Cressdnaviricota / Arfiviricetes / Cirlivirales / Circoviridae / unclassified Circoviridae / Avon-Heathcote Estuary associated circular virus 26	31
Viruses / Monodnaviria / Shotokuvirae / Cressdnaviricota / Arfiviricetes / Cirlivirales / Circoviridae / unclassified Circoviridae / Avon-Heathcote Estuary associated circular virus 6	50
Viruses / Monodnaviria / Shotokuvirae / Cressdnaviricota / Arfiviricetes / Cirlivirales / Circoviridae / unclassified Circoviridae / Calanoida sp. copepod associated circular virus	75.8
Viruses / Monodnaviria / Shotokuvirae / Cressdnaviricota / Arfiviricetes / Cirlivirales / Circoviridae / unclassified Circoviridae / Circovirus-like genome DCCV-5	31
Viruses / Monodnaviria / Shotokuvirae / Cressdnaviricota / Arfiviricetes / Cirlivirales / Circoviridae / unclassified Circoviridae / Circovirus-like genome DCCV-6	39
Viruses / Monodnaviria / Shotokuvirae / Cressdnaviricota / Arfiviricetes / Cirlivirales / Circoviridae / unclassified Circoviridae / Circovirus-like genome DHCV-1	43
Viruses / Monodnaviria / Shotokuvirae / Cressdnaviricota / Arfiviricetes / Cirlivirales / Circoviridae / unclassified Circoviridae / Ecklonia radiata-associated virus 10	47.6
Viruses / Monodnaviria / Shotokuvirae / Cressdnaviricota / Arfiviricetes / Cirlivirales / Circoviridae / unclassified Circoviridae / Pleurochrysis carterae circular virus	35
Viruses / Monodnaviria / Shotokuvirae / Cressdnaviricota / Arfiviricetes / Cirlivirales / Circoviridae / unclassified Circoviridae / Rodent circovirus	44.3
Viruses / Monodnaviria / Shotokuvirae / Cressdnaviricota / Repensiviricetes / Geplafuvirales / Geminiviridae / Begomovirus / Clerodendron yellow mosaic virus	32
Viruses / Monodnaviria / Shotokuvirae / Cressdnaviricota / Repensiviricetes / Geplafuvirales / Geminiviridae / Begomovirus / Mungbean yellow mosaic India virus	33
Viruses / Monodnaviria / Shotokuvirae / Cressdnaviricota / Repensiviricetes / Geplafuvirales / Geminiviridae / Begomovirus / Velvet bean severe mosaic virus	57
Viruses / Monodnaviria / Shotokuvirae / Cressdnaviricota / Repensiviricetes / Geplafuvirales / Genomoviridae / Gemycircularvirus / Gemycircularvirus erati1 / Giant house spider associated circular virus 1	42
Viruses / Monodnaviria / Shotokuvirae / Cressdnaviricota / Repensiviricetes / Geplafuvirales / Genomoviridae / Gemycircularvirus / unclassified Gemycircularvirus / Giant panda associated gemycircularvirus	n.d.
Viruses / Monodnaviria / Shotokuvirae / Cressdnaviricota / Repensiviricetes / Geplafuvirales / Genomoviridae / Gemykibivirus	49
Viruses / Monodnaviria / Shotokuvirae / Cressdnaviricota / Repensiviricetes / Geplafuvirales / Genomoviridae / Gemykibivirus / Gemykibivirus draga1 / Dragonfly associated gemykibivirus 1	49
Viruses / Monodnaviria / Shotokuvirae / Cressdnaviricota / unclassified Cressdnaviricota / Cressdnaviricota sp.	42
Viruses / Riboviria / Orthornavirae / Duplornaviricota / Chrymotiviricetes / Ghabrivirales / Totiviridae / Leishmaniavirus	139
Viruses / Riboviria / Orthornavirae / Duplornaviricota / Chrymotiviricetes / Ghabrivirales / Totiviridae / Leishmaniavirus / Leishmania RNA virus 2	139
Viruses / Riboviria / Orthornavirae / Duplornaviricota / Chrymotiviricetes / Ghabrivirales / Totiviridae / Totivirus / unclassified Totivirus / Erysiphe necator associated totivirus 1	53.8
Viruses / Riboviria / Orthornavirae / Duplornaviricota / Chrymotiviricetes / Ghabrivirales / Totiviridae / Trichomonasvirus	41
Viruses / Riboviria / Orthornavirae / Duplornaviricota / Chrymotiviricetes / Ghabrivirales / Totiviridae / Trichomonasvirus / Trichomonas vaginalis virus 1	41
Viruses / Riboviria / Orthornavirae / Duplornaviricota / Chrymotiviricetes / Ghabrivirales / Totiviridae / unclassified Totiviridae / Colletotrichum navitas totivirus 1	69
Viruses / Riboviria / Orthornavirae / Duplornaviricota / Chrymotiviricetes / Ghabrivirales / Totiviridae / unclassified Totiviridae / Phakopsora totivirus B	45
Viruses / Riboviria / Orthornavirae / Duplornaviricota / Chrymotiviricetes / Ghabrivirales / Totiviridae / unclassified Totiviridae / Tolypocladium ophioglossoides totivirus 1	98.7
Viruses / Riboviria / Orthornavirae / Duplornaviricota / Chrymotiviricetes / Ghabrivirales / Totiviridae / unclassified Totiviridae / Totiviridae sp.	49
Viruses / Riboviria / Orthornavirae / Kitrinoviricota / Tolucaviricetes / Tolivirales / Tombusviridae / Procedovirinae / Tombusvirus	80
Viruses / Riboviria / Orthornavirae / Kitrinoviricota / Tolucaviricetes / Tolivirales / Tombusviridae / Procedovirinae / Tombusvirus / unclassified Tombusvirus / Kummerowia striata tombusvirus	80
Viruses / Riboviria / Orthornavirae / Lenarviricota / Howeltoviricetes / Cryppavirales / Mitoviridae / Mitovirus	39.5
Viruses / Riboviria / Orthornavirae / Lenarviricota / Howeltoviricetes / Cryppavirales / Mitoviridae / Mitovirus / unclassified Mitovirus / Erysiphales associated mitovirus 1	39.5
Viruses / Riboviria / Orthornavirae / Lenarviricota / Miaviricetes / Ourlivirales / Botourmiaviridae / Ourmiavirus	41
Viruses / Riboviria / Orthornavirae / Lenarviricota / Miaviricetes / Ourlivirales / Botourmiaviridae / Ourmiavirus / Ourmia melon virus	41
Viruses / Riboviria / Orthornavirae / Pisuviricota / Pisoniviricetes / Nidovirales / Arnidovirineae / Arteriviridae / unclassified Arteriviridae / Porcine reproductive and respiratory syndrome virus	75.9
Viruses / Riboviria / Pararnavirae / Artverviricota / Revtraviricetes / Blubervirales / Hepadnaviridae / Orthohepadnavirus	91.5693
Viruses / Riboviria / Pararnavirae / Artverviricota / Revtraviricetes / Blubervirales / Hepadnaviridae / Orthohepadnavirus / Hepatitis B virus	44
Viruses / Riboviria / Pararnavirae / Artverviricota / Revtraviricetes / Blubervirales / Hepadnaviridae / Orthohepadnavirus / unclassified Orthohepadnavirus / Hypsignathus monstrosus Hepatitis B virus	39.2
Viruses / Riboviria / dsRNA viruses / unclassified dsRNA viruses / Diatom colony associated dsRNA virus 17 genome type A	59.6
Viruses / Riboviria / unclassified Riboviria / unclassified RNA viruses ShiM-2016 / Changjiang narna-like virus 2	49.5
Viruses / Riboviria / unclassified Riboviria / unclassified RNA viruses ShiM-2016 / Wenzhou tombus-like virus 3	38
Viruses / Satellites / DNA satellites / CRESS associated satellite molecule	37
Viruses / Varidnaviria / Bamfordvirae / Nucleocytoviricota / Megaviricetes / Algavirales / Phycodnaviridae / Chlorovirus / Acanthocystis turfacea chlorella virus 1	55.2
Viruses / Varidnaviria / Bamfordvirae / Nucleocytoviricota / Megaviricetes / Algavirales / Phycodnaviridae / Chlorovirus / Paramecium bursaria Chlorella virus 1	33.5
Viruses / Varidnaviria / Bamfordvirae / Nucleocytoviricota / Megaviricetes / Algavirales / Phycodnaviridae / Chlorovirus / unclassified Chlorovirus / Acanthocystis turfacea Chlorella virus TN603.4.2	48
Viruses / Varidnaviria / Bamfordvirae / Nucleocytoviricota / Megaviricetes / Algavirales / Phycodnaviridae / Chlorovirus / unclassified Chlorovirus / Paramecium bursaria Chlorella virus NE-JV-1	n.d.
Viruses / Varidnaviria / Bamfordvirae / Nucleocytoviricota / Megaviricetes / Algavirales / Phycodnaviridae / Prasinovirus / unclassified Prasinovirus / Ostreococcus lucimarinus virus OlV4	34
Viruses / Varidnaviria / Bamfordvirae / Nucleocytoviricota / Megaviricetes / Algavirales / Phycodnaviridae / Prasinovirus / unclassified Prasinovirus / Ostreococcus tauri virus 2	36
Viruses / Varidnaviria / Bamfordvirae / Nucleocytoviricota / Megaviricetes / Algavirales / Phycodnaviridae / Prymnesiovirus	63
Viruses / Varidnaviria / Bamfordvirae / Nucleocytoviricota / Megaviricetes / Algavirales / Phycodnaviridae / Prymnesiovirus / unclassified Prymnesiovirus / Phaeocystis globosa virus	44.5
Viruses / Varidnaviria / Bamfordvirae / Nucleocytoviricota / Megaviricetes / Algavirales / Phycodnaviridae / Prymnesiovirus / unclassified Prymnesiovirus / Phaeocystis globosa virus 12T	37
Viruses / Varidnaviria / Bamfordvirae / Nucleocytoviricota / Megaviricetes / Algavirales / Phycodnaviridae / environmental samples / unknown phycodnavirus	n.d.
Viruses / Varidnaviria / Bamfordvirae / Nucleocytoviricota / Megaviricetes / Imitervirales / Mimiviridae / unclassified Mimiviridae / Klosneuvirinae / Catovirus	88
Viruses / Varidnaviria / Bamfordvirae / Nucleocytoviricota / Megaviricetes / Imitervirales / Mimiviridae / unclassified Mimiviridae / Klosneuvirinae / Catovirus / Catovirus CTV1	88
Viruses / Varidnaviria / Bamfordvirae / Nucleocytoviricota / Megaviricetes / Imitervirales / Mimiviridae / unclassified Mimiviridae / Megavirus baoshan	62
Viruses / Varidnaviria / Bamfordvirae / Nucleocytoviricota / Megaviricetes / Pimascovirales / Iridoviridae / Betairidovirinae / Chloriridovirus / Invertebrate iridescent virus 3	38
Viruses / Varidnaviria / Bamfordvirae / Nucleocytoviricota / Megaviricetes / Pimascovirales / Iridoviridae / Betairidovirinae / Chloriridovirus / unclassified Chloriridovirus / Invertebrate iridovirus 22	35.3
Viruses / Varidnaviria / Bamfordvirae / Nucleocytoviricota / Megaviricetes / Pimascovirales / Iridoviridae / Betairidovirinae / Iridovirus / Invertebrate iridescent virus 31	35
Viruses / Varidnaviria / Bamfordvirae / Nucleocytoviricota / Megaviricetes / Pimascovirales / Iridoviridae / Betairidovirinae / Iridovirus / unclassified Iridovirus / Invertebrate iridescent virus Kaz2018	38
Viruses / Varidnaviria / Bamfordvirae / Nucleocytoviricota / Megaviricetes / Pimascovirales / Iridoviridae / unclassified Iridoviridae / European chub iridovirus	40
Viruses / Varidnaviria / Bamfordvirae / Nucleocytoviricota / Megaviricetes / Pimascovirales / Marseilleviridae / Marseillevirus / unclassified Marseillevirus / Insectomime virus	48
Viruses / Varidnaviria / Bamfordvirae / Preplasmiviricota / Polintoviricetes / Orthopolintovirales / Adintoviridae / Hydra adintovirus	38
Viruses / Varidnaviria / Bamfordvirae / Preplasmiviricota / Polintoviricetes / Orthopolintovirales / Adintoviridae / Ladona dragonfly adintovirus	36
Viruses / environmental samples / uncultured human fecal virus	n.d.
Viruses / unclassified bacterial viruses / Hot spring virus BHS1	64.7
Viruses / unclassified bacterial viruses / Marine virus AFVG / Marine virus AFVG_250M1082	n.d.
Viruses / unclassified bacterial viruses / Marine virus AFVG / Marine virus AFVG_250M372	n.d.
Viruses / unclassified bacterial viruses / Marine virus AFVG / Marine virus AFVG_250M908	n.d.
Viruses / unclassified bacterial viruses / environmental samples / environmental Halophage eHP-30	86
Viruses / unclassified viruses / Acanthamoeba castellanii medusavirus	39
Viruses / unclassified viruses / Blackfly multicomponent virus 1	33
Viruses / unclassified viruses / Lake Sarah-associated circular molecule 6	48
Viruses / unclassified viruses / Lake Sarah-associated circular virus-27	36.5
Viruses / unclassified viruses / Lake Sarah-associated circular virus-3	48
Viruses / unclassified viruses / Lake Sarah-associated circular virus-35	35
Viruses / unclassified viruses / Pacific flying fox associated multicomponent virus	42
Viruses / unclassified viruses / Sewage-associated circular DNA virus-14	28.5
Viruses / unclassified viruses / Sewage-associated circular DNA virus-6	48
Viruses / unclassified viruses / Virus Chimp162	47
Viruses / unclassified viruses / unclassified DNA viruses / Antarctic virus COCH21_47	32
Viruses / unclassified viruses / unclassified DNA viruses / Blackfly DNA Virus 12	109.7
Viruses / unclassified viruses / unclassified DNA viruses / Stipagrostis associaed virus	29.5
Viruses / unclassified viruses / unclassified DNA viruses / Yaravirus brasiliensis	n.d.
Viruses / unclassified viruses / unclassified DNA viruses / unclassified archaeal dsDNA viruses / Haloviruses / Halovirus HCTV-5	37
Viruses / unclassified viruses / unclassified DNA viruses / unclassified archaeal dsDNA viruses / Haloviruses / Halovirus HVTV-1	49
Viruses / unclassified viruses / unclassified DNA viruses / unclassified dsDNA viruses / Dishui Lake large algae virus 1	68
Viruses / unclassified viruses / unclassified DNA viruses / unclassified dsDNA viruses / Pandoravirus / Pandoravirus dulcis	49
Viruses / unclassified viruses / unclassified DNA viruses / unclassified dsDNA viruses / Pithoviridae / Pithovirus LCPAC101	43
Viruses / unclassified viruses / unclassified DNA viruses / unclassified dsDNA viruses / Pithoviridae / Pithovirus LCPAC104	n.d.
Viruses / unclassified viruses / unclassified DNA viruses / unclassified dsDNA viruses / Pithoviridae / Solumvirus sp.	48.2
Viruses / unclassified viruses / unclassified DNA viruses / unclassified ssDNA viruses / Capybara virus 13_cap1_257	294.8
Viruses / unclassified viruses / unclassified DNA viruses / unclassified ssDNA viruses / Capybara virus 23_cap1_803	46
Viruses / unclassified viruses / unclassified DNA viruses / unclassified ssDNA viruses / Circovirus-like NI/2007	35.7
Viruses / unclassified viruses / unclassified DNA viruses / unclassified ssDNA viruses / Cruciviridae / Crucivirus / unclassified Crucivirus / Crucivirus-113	105
Viruses / unclassified viruses / unclassified DNA viruses / unclassified ssDNA viruses / Cruciviridae / Crucivirus / unclassified Crucivirus / Crucivirus-266	39
Viruses / unclassified viruses / unclassified DNA viruses / unclassified ssDNA viruses / Cruciviridae / Crucivirus / unclassified Crucivirus / Crucivirus-416	40.5
Viruses / unclassified viruses / unclassified DNA viruses / unclassified ssDNA viruses / Cruciviridae / Crucivirus / unclassified Crucivirus / Crucivirus-427	47
Viruses / unclassified viruses / unclassified DNA viruses / unclassified ssDNA viruses / Cruciviridae / Crucivirus / unclassified Crucivirus / Crucivirus-438	45
Viruses / unclassified viruses / unclassified DNA viruses / unclassified ssDNA viruses / Cruciviridae / Crucivirus / unclassified Crucivirus / Crucivirus-482	40
Viruses / unclassified viruses / unclassified DNA viruses / unclassified ssDNA viruses / Cruciviridae / Crucivirus / unclassified Crucivirus / Crucivirus-99	48
Viruses / unclassified viruses / unclassified DNA viruses / unclassified ssDNA viruses / Fly associated circular virus 6	42.5
Viruses / unclassified viruses / unclassified DNA viruses / unclassified ssDNA viruses / Nepavirus	139.1
Viruses / unclassified viruses / unclassified DNA viruses / unclassified ssDNA viruses / Sewage-associated circular DNA virus-24	42
Viruses / unclassified viruses / unclassified DNA viruses / unclassified ssDNA viruses / Sewage-associated circular DNA virus-28	42
Viruses / unclassified viruses / unclassified DNA viruses / unclassified ssDNA viruses / Sewage-associated circular DNA virus-30	45

[truncated: 3 more sheets: CZID-plasma-d10-neo2, CZID-plasma-d1-neo3, CZID-plasma-d10-neo3]
