# Supplementary material for: Microseek: A Protein-Based Metagenomic Pipeline for Virus Diagnostic and Discovery
Source: Viruses. 2022 Sep 8;14(9):1990. doi: 10.3390/v14091990 (PMC9500916; doi:10.3390/v14091990)
Supplement: Supplementary file 1 [file viruses-14-01990-s001.zip › TableS6.xlsx]

## Sheet: Title
	Table S6	HMM results
	Datasets
	Known-viruses	HMM results for the known viruses spiking experiments (tissue and plasma at d1, d10 and 100) from unassigned contigs longer than 2000 nt (666 aa).
	NEO-viruses	HMM results for the neopneumoviruses spiking experiments (tissue and plasma at d1, d10) from unassigned contigs longer than 2000 nt (666 aa).
	Tick_sample	HMM results for the tick sample experiment from unassigned contigs longer than 2000 nt (666 aa).
	Legend
	"sequence"	Name of the query sequence.
	"LCAs"	List of the last common ancestors with, for each, NCBI TaxID and probability given by HMMER.
	"best_proba"	Highest probability given to a match of this sequence.
	"greater_length"	Greatest length of a matching domain.
	"clusters"	List of the cluster names with probability associated to this match by HMMER.
	"keywords"	List of the keywords associated to the clusters, with matching HMMER probability.

## Sheet: Known-viruses
	experiment	sequence	LCAs	best_proba	greater_length	clusters	keywords
	d1 tissue	empty
	d10 tissue	empty
	d100 tissue	empty
	d1 plasma	k141_75889_flag=1_multi=43.0000_len=5033_3695_1617__1_693	Flaviviridae (11050) [0.85],Avian orthoreovirus (38170) [0.84],Densovirinae (40120) [0.84],Tobaniviridae (2508209) [0.75],Betabaculovirus (558017) [0.75],Reoviridae (10880) [0.74],Infectious spleen and kidney necrosis virus (180170) [0.72],Orthoreovirus (10882) [0.61],Riboviria (2559587) [0.6],Baculoviridae (10442) [0.56],Ampelovirus (217160) [0.54],unclassified Ampelovirus (362246) [0.53],unclas…	0.85	408	FAM001286 [0.85],FAM026761 [0.84],FAM017658 [0.84],FAM002096 [0.75],FAM001739 [0.75],FAM009093 [0.74],FAM004759 [0.72],FAM001085 [0.61],FAM020378 [0.6],FAM004970 [0.56],FAM004186 [0.54],FAM018156 [0.53],FAM012821 [0.53],FAM002105 [0.44],FAM000650 [0.38],FAM007051 [0.37],FAM012704 [0.36],FAM000299 [0.26]	virus [0.85],protein [0.85],rna [0.85],dependent [0.85],polymerase [0.85],viral [0.85],domain [0.85],hepatitis [0.85],non [0.85],structural [0.85],helicase [0.84], [0.84],parvovirus [0.84],ns1 [0.84],papillomavirus [0.84],like [0.75],aaa [0.75],methyltransferase [0.75],nucleopolyhedrovirus [0.75],p10 [0.75],kinase [0.75],atypical [0.75],abc1 [0.75],baculovirus [0.75],envelope [0.75],terminus [0.7…
		k141_123541_flag=1_multi=7.0000_len=2193_2193_1__1_731	Cotesia congregata (51543) [0.89],Betairidovirinae (2017757) [0.85],Cyprinid herpesvirus 3 (180230) [0.84],Chlorovirus (181083) [0.69],Human gammaherpesvirus 8 (37296) [0.68],Cytomegalovirus (10358) [0.66],Mimiviridae (549779) [0.65],Molluscum contagiosum virus (10279) [0.64],Anguillid herpesvirus 1 (150286) [0.6],Moumouvirus (985782) [0.6],Mardivirus (180252) [0.59],Coccolithovirus (346673) [0.5…	0.89	161	FAM021277 [0.89],FAM023811 [0.85],FAM014179 [0.84],FAM012426 [0.69],FAM012704 [0.68],FAM013926 [0.68],FAM010044 [0.66],FAM002538 [0.65],FAM016611 [0.64],FAM012101 [0.62],FAM012091 [0.62],FAM012126 [0.62],FAM002848 [0.6],FAM012042 [0.6],FAM022562 [0.6],FAM002854 [0.6],FAM000261 [0.59],FAM006372 [0.58],FAM008742 [0.57],FAM003855 [0.57],FAM000738 [0.56],FAM012127 [0.55],FAM000679 [0.54],FAM000759 [0…	family [0.89],ribonuclease [0.89],like [0.85],domain [0.85],cysteine [0.85],protease [0.85],factor [0.85],otu [0.85],terminal [0.85],rho [0.85],termination [0.85],repeat [0.85], [0.84],unknown [0.69],function [0.69],duf5873 [0.69],pan [0.65],protein [0.64],poxvirus [0.64],f11 [0.64],binding [0.62],duf5874 [0.62],chitin [0.62],peritrophin [0.62],lectin [0.6],mannose [0.6],glycosyl [0.6],hydrolases…
		k141_80085_flag=1_multi=10.0000_len=3111_4_2706__1_901	Viruses (10239) [0.86],Human mastadenovirus C (129951) [0.84],Mudlarkpox virus (2811215) [0.79]	0.86	118	FAM001703 [0.86],FAM007205 [0.84],FAM004907 [0.79]	type [0.86],lectin [0.86],domain [0.86],protein [0.86],like [0.86],binding [0.86],ul45 [0.86],carbohydrate [0.86], [0.84]
	d10 plasma	k141_74971_flag=1_multi=43.0000_len=5033_3695_1617__1_693	Flaviviridae (11050) [0.85],Avian orthoreovirus (38170) [0.84],Densovirinae (40120) [0.84],Tobaniviridae (2508209) [0.75],Betabaculovirus (558017) [0.75],Reoviridae (10880) [0.74],Infectious spleen and kidney necrosis virus (180170) [0.72],Orthoreovirus (10882) [0.61],Riboviria (2559587) [0.6],Baculoviridae (10442) [0.56],Ampelovirus (217160) [0.54],unclassified Ampelovirus (362246) [0.53],unclas…	0.85	408	FAM001286 [0.85],FAM026761 [0.84],FAM017658 [0.84],FAM002096 [0.75],FAM001739 [0.75],FAM009093 [0.74],FAM004759 [0.72],FAM001085 [0.61],FAM020378 [0.6],FAM004970 [0.56],FAM004186 [0.54],FAM018156 [0.53],FAM012821 [0.53],FAM002105 [0.44],FAM000650 [0.38],FAM007051 [0.37],FAM012704 [0.36],FAM000299 [0.26]	virus [0.85],protein [0.85],rna [0.85],dependent [0.85],polymerase [0.85],viral [0.85],domain [0.85],hepatitis [0.85],non [0.85],structural [0.85],helicase [0.84], [0.84],parvovirus [0.84],ns1 [0.84],papillomavirus [0.84],like [0.75],aaa [0.75],methyltransferase [0.75],nucleopolyhedrovirus [0.75],p10 [0.75],kinase [0.75],atypical [0.75],abc1 [0.75],baculovirus [0.75],envelope [0.75],terminus [0.7…
		k141_122937_flag=1_multi=7.0000_len=2193_2193_1__1_731	Cotesia congregata (51543) [0.89],Betairidovirinae (2017757) [0.85],Cyprinid herpesvirus 3 (180230) [0.84],Chlorovirus (181083) [0.69],Human gammaherpesvirus 8 (37296) [0.68],Cytomegalovirus (10358) [0.66],Mimiviridae (549779) [0.65],Molluscum contagiosum virus (10279) [0.64],Anguillid herpesvirus 1 (150286) [0.6],Moumouvirus (985782) [0.6],Mardivirus (180252) [0.59],Coccolithovirus (346673) [0.5…	0.89	161	FAM021277 [0.89],FAM023811 [0.85],FAM014179 [0.84],FAM012426 [0.69],FAM012704 [0.68],FAM013926 [0.68],FAM010044 [0.66],FAM002538 [0.65],FAM016611 [0.64],FAM012101 [0.62],FAM012091 [0.62],FAM012126 [0.62],FAM002848 [0.6],FAM012042 [0.6],FAM022562 [0.6],FAM002854 [0.6],FAM000261 [0.59],FAM006372 [0.58],FAM008742 [0.57],FAM003855 [0.57],FAM000738 [0.56],FAM012127 [0.55],FAM000679 [0.54],FAM000759 [0…	family [0.89],ribonuclease [0.89],like [0.85],domain [0.85],cysteine [0.85],protease [0.85],factor [0.85],otu [0.85],terminal [0.85],rho [0.85],termination [0.85],repeat [0.85], [0.84],unknown [0.69],function [0.69],duf5873 [0.69],pan [0.65],protein [0.64],poxvirus [0.64],f11 [0.64],binding [0.62],duf5874 [0.62],chitin [0.62],peritrophin [0.62],lectin [0.6],mannose [0.6],glycosyl [0.6],hydrolases…
		k141_76825_flag=1_multi=10.0000_len=3111_4_2706__1_901	Viruses (10239) [0.86],Human mastadenovirus C (129951) [0.84],Mudlarkpox virus (2811215) [0.79]	0.86	118	FAM001703 [0.86],FAM007205 [0.84],FAM004907 [0.79]	type [0.86],lectin [0.86],domain [0.86],protein [0.86],like [0.86],binding [0.86],ul45 [0.86],carbohydrate [0.86], [0.84]
	d100 plasma	k141_78319_flag=1_multi=10.0000_len=3111_4_2706__1_901	Viruses (10239) [0.86],Human mastadenovirus C (129951) [0.84],Mudlarkpox virus (2811215) [0.79]	0.86	118	FAM001703 [0.86],FAM007205 [0.84],FAM004907 [0.79]	type [0.86],lectin [0.86],domain [0.86],protein [0.86],like [0.86],binding [0.86],ul45 [0.86],carbohydrate [0.86], [0.84]
		k141_115608_flag=1_multi=7.0000_len=2193_2193_1__1_731	Cotesia congregata (51543) [0.89],Betairidovirinae (2017757) [0.85],Cyprinid herpesvirus 3 (180230) [0.84],Chlorovirus (181083) [0.69],Human gammaherpesvirus 8 (37296) [0.68],Cytomegalovirus (10358) [0.66],Mimiviridae (549779) [0.65],Molluscum contagiosum virus (10279) [0.64],Anguillid herpesvirus 1 (150286) [0.6],Moumouvirus (985782) [0.6],Mardivirus (180252) [0.59],Coccolithovirus (346673) [0.5…	0.89	161	FAM021277 [0.89],FAM023811 [0.85],FAM014179 [0.84],FAM012426 [0.69],FAM012704 [0.68],FAM013926 [0.68],FAM010044 [0.66],FAM002538 [0.65],FAM016611 [0.64],FAM012101 [0.62],FAM012091 [0.62],FAM012126 [0.62],FAM002848 [0.6],FAM012042 [0.6],FAM022562 [0.6],FAM002854 [0.6],FAM000261 [0.59],FAM006372 [0.58],FAM008742 [0.57],FAM003855 [0.57],FAM000738 [0.56],FAM012127 [0.55],FAM000679 [0.54],FAM000759 [0…	family [0.89],ribonuclease [0.89],like [0.85],domain [0.85],cysteine [0.85],protease [0.85],factor [0.85],otu [0.85],terminal [0.85],rho [0.85],termination [0.85],repeat [0.85], [0.84],unknown [0.69],function [0.69],duf5873 [0.69],pan [0.65],protein [0.64],poxvirus [0.64],f11 [0.64],binding [0.62],duf5874 [0.62],chitin [0.62],peritrophin [0.62],lectin [0.6],mannose [0.6],glycosyl [0.6],hydrolases…
		k141_75333_flag=1_multi=43.0000_len=5033_3695_1617__1_693	Flaviviridae (11050) [0.85],Avian orthoreovirus (38170) [0.84],Densovirinae (40120) [0.84],Tobaniviridae (2508209) [0.75],Betabaculovirus (558017) [0.75],Reoviridae (10880) [0.74],Infectious spleen and kidney necrosis virus (180170) [0.72],Orthoreovirus (10882) [0.61],Riboviria (2559587) [0.6],Baculoviridae (10442) [0.56],Ampelovirus (217160) [0.54],unclassified Ampelovirus (362246) [0.53],unclas…	0.85	408	FAM001286 [0.85],FAM026761 [0.84],FAM017658 [0.84],FAM002096 [0.75],FAM001739 [0.75],FAM009093 [0.74],FAM004759 [0.72],FAM001085 [0.61],FAM020378 [0.6],FAM004970 [0.56],FAM004186 [0.54],FAM018156 [0.53],FAM012821 [0.53],FAM002105 [0.44],FAM000650 [0.38],FAM007051 [0.37],FAM012704 [0.36],FAM000299 [0.26]	virus [0.85],protein [0.85],rna [0.85],dependent [0.85],polymerase [0.85],viral [0.85],domain [0.85],hepatitis [0.85],non [0.85],structural [0.85],helicase [0.84], [0.84],parvovirus [0.84],ns1 [0.84],papillomavirus [0.84],like [0.75],aaa [0.75],methyltransferase [0.75],nucleopolyhedrovirus [0.75],p10 [0.75],kinase [0.75],atypical [0.75],abc1 [0.75],baculovirus [0.75],envelope [0.75],terminus [0.7…

## Sheet: NEO-viruses
	experiment	sequence	LCAs	best_proba	greater_length	clusters	keywords
neo1	d1 tissue	empty
	d10 tissue	empty
	d1 plasma	k141_83950_flag=1_multi=10.0000_len=3111_4_2706__1_901	Viruses (10239) [0.86],Human mastadenovirus C (129951) [0.84],Mudlarkpox virus (2811215) [0.79]	0.86	118	FAM001703 [0.86],FAM007205 [0.84],FAM004907 [0.79]	type [0.86],lectin [0.86],domain [0.86],protein [0.86],like [0.86],binding [0.86],ul45 [0.86],carbohydrate [0.86], [0.84]
		k141_79984_flag=1_multi=43.0000_len=5033_3695_1617__1_693	Flaviviridae (11050) [0.85],Avian orthoreovirus (38170) [0.84],Densovirinae (40120) [0.84],Tobaniviridae (2508209) [0.75],Betabaculovirus (558017) [0.75],Reoviridae (10880) [0.74],Infectious spleen and kidney necrosis virus (180170) [0.72],Orthoreovirus (10882) [0.61],Riboviria (2559587) [0.6],Baculoviridae (10442) [0.56],Ampelovirus (217160) [0.54],unclassified Ampelovirus (362246) [0.53],unclas…	0.85	408	FAM001286 [0.85],FAM026761 [0.84],FAM017658 [0.84],FAM002096 [0.75],FAM001739 [0.75],FAM009093 [0.74],FAM004759 [0.72],FAM001085 [0.61],FAM020378 [0.6],FAM004970 [0.56],FAM004186 [0.54],FAM018156 [0.53],FAM012821 [0.53],FAM002105 [0.44],FAM000650 [0.38],FAM007051 [0.37],FAM012704 [0.36],FAM000299 [0.26]	virus [0.85],protein [0.85],rna [0.85],dependent [0.85],polymerase [0.85],viral [0.85],domain [0.85],hepatitis [0.85],non [0.85],structural [0.85],helicase [0.84], [0.84],parvovirus [0.84],ns1 [0.84],papillomavirus [0.84],like [0.75],aaa [0.75],methyltransferase [0.75],nucleopolyhedrovirus [0.75],p10 [0.75],kinase [0.75],atypical [0.75],abc1 [0.75],baculovirus [0.75],envelope [0.75],terminus [0.7…
		k141_113669_flag=1_multi=7.0000_len=2193_2193_1__1_731	Cotesia congregata (51543) [0.89],Betairidovirinae (2017757) [0.85],Cyprinid herpesvirus 3 (180230) [0.84],Chlorovirus (181083) [0.69],Human gammaherpesvirus 8 (37296) [0.68],Cytomegalovirus (10358) [0.66],Mimiviridae (549779) [0.65],Molluscum contagiosum virus (10279) [0.64],Anguillid herpesvirus 1 (150286) [0.6],Moumouvirus (985782) [0.6],Mardivirus (180252) [0.59],Coccolithovirus (346673) [0.5…	0.89	161	FAM021277 [0.89],FAM023811 [0.85],FAM014179 [0.84],FAM012426 [0.69],FAM012704 [0.68],FAM013926 [0.68],FAM010044 [0.66],FAM002538 [0.65],FAM016611 [0.64],FAM012101 [0.62],FAM012091 [0.62],FAM012126 [0.62],FAM002848 [0.6],FAM012042 [0.6],FAM022562 [0.6],FAM002854 [0.6],FAM000261 [0.59],FAM006372 [0.58],FAM008742 [0.57],FAM003855 [0.57],FAM000738 [0.56],FAM012127 [0.55],FAM000679 [0.54],FAM000759 [0…	family [0.89],ribonuclease [0.89],like [0.85],domain [0.85],cysteine [0.85],protease [0.85],factor [0.85],otu [0.85],terminal [0.85],rho [0.85],termination [0.85],repeat [0.85], [0.84],unknown [0.69],function [0.69],duf5873 [0.69],pan [0.65],protein [0.64],poxvirus [0.64],f11 [0.64],binding [0.62],duf5874 [0.62],chitin [0.62],peritrophin [0.62],lectin [0.6],mannose [0.6],glycosyl [0.6],hydrolases…
	d10 plasma	k141_115256_flag=1_multi=7.0000_len=2193_2193_1__1_731	Cotesia congregata (51543) [0.89],Betairidovirinae (2017757) [0.85],Cyprinid herpesvirus 3 (180230) [0.84],Chlorovirus (181083) [0.69],Human gammaherpesvirus 8 (37296) [0.68],Cytomegalovirus (10358) [0.66],Mimiviridae (549779) [0.65],Molluscum contagiosum virus (10279) [0.64],Anguillid herpesvirus 1 (150286) [0.6],Moumouvirus (985782) [0.6],Mardivirus (180252) [0.59],Coccolithovirus (346673) [0.5…	0.89	161	FAM021277 [0.89],FAM023811 [0.85],FAM014179 [0.84],FAM012426 [0.69],FAM012704 [0.68],FAM013926 [0.68],FAM010044 [0.66],FAM002538 [0.65],FAM016611 [0.64],FAM012101 [0.62],FAM012091 [0.62],FAM012126 [0.62],FAM002848 [0.6],FAM012042 [0.6],FAM022562 [0.6],FAM002854 [0.6],FAM000261 [0.59],FAM006372 [0.58],FAM008742 [0.57],FAM003855 [0.57],FAM000738 [0.56],FAM012127 [0.55],FAM000679 [0.54],FAM000759 [0…	family [0.89],ribonuclease [0.89],like [0.85],domain [0.85],cysteine [0.85],protease [0.85],factor [0.85],otu [0.85],terminal [0.85],rho [0.85],termination [0.85],repeat [0.85], [0.84],unknown [0.69],function [0.69],duf5873 [0.69],pan [0.65],protein [0.64],poxvirus [0.64],f11 [0.64],binding [0.62],duf5874 [0.62],chitin [0.62],peritrophin [0.62],lectin [0.6],mannose [0.6],glycosyl [0.6],hydrolases…
		k141_78475_flag=1_multi=43.0000_len=5033_3695_1617__1_693	Flaviviridae (11050) [0.85],Avian orthoreovirus (38170) [0.84],Densovirinae (40120) [0.84],Tobaniviridae (2508209) [0.75],Betabaculovirus (558017) [0.75],Reoviridae (10880) [0.74],Infectious spleen and kidney necrosis virus (180170) [0.72],Orthoreovirus (10882) [0.61],Riboviria (2559587) [0.6],Baculoviridae (10442) [0.56],Ampelovirus (217160) [0.54],unclassified Ampelovirus (362246) [0.53],unclas…	0.85	408	FAM001286 [0.85],FAM026761 [0.84],FAM017658 [0.84],FAM002096 [0.75],FAM001739 [0.75],FAM009093 [0.74],FAM004759 [0.72],FAM001085 [0.61],FAM020378 [0.6],FAM004970 [0.56],FAM004186 [0.54],FAM018156 [0.53],FAM012821 [0.53],FAM002105 [0.44],FAM000650 [0.38],FAM007051 [0.37],FAM012704 [0.36],FAM000299 [0.26]	virus [0.85],protein [0.85],rna [0.85],dependent [0.85],polymerase [0.85],viral [0.85],domain [0.85],hepatitis [0.85],non [0.85],structural [0.85],helicase [0.84], [0.84],parvovirus [0.84],ns1 [0.84],papillomavirus [0.84],like [0.75],aaa [0.75],methyltransferase [0.75],nucleopolyhedrovirus [0.75],p10 [0.75],kinase [0.75],atypical [0.75],abc1 [0.75],baculovirus [0.75],envelope [0.75],terminus [0.7…
		k141_82150_flag=1_multi=10.0000_len=3111_4_2706__1_901	Viruses (10239) [0.86],Human mastadenovirus C (129951) [0.84],Mudlarkpox virus (2811215) [0.79]	0.86	118	FAM001703 [0.86],FAM007205 [0.84],FAM004907 [0.79]	type [0.86],lectin [0.86],domain [0.86],protein [0.86],like [0.86],binding [0.86],ul45 [0.86],carbohydrate [0.86], [0.84]
neo2	d1 tissue	empty
	d10 tissue	empty
	d1 plasma	k141_78799_flag=1_multi=10.0000_len=3111_4_2706__1_901	Viruses (10239) [0.86],Human mastadenovirus C (129951) [0.84],Mudlarkpox virus (2811215) [0.79]	0.86	118	FAM001703 [0.86],FAM007205 [0.84],FAM004907 [0.79]
		k141_116255_flag=1_multi=7.0000_len=2193_2193_1__1_731	Cotesia congregata (51543) [0.89],Betairidovirinae (2017757) [0.85],Cyprinid herpesvirus 3 (180230) [0.84],Chlorovirus (181083) [0.69],Human gammaherpesvirus 8 (37296) [0.68],Cytomegalovirus (10358) [0.66],Mimiviridae (549779) [0.65],Molluscum contagiosum virus (10279) [0.64],Anguillid herpesvirus 1 (150286) [0.6],Moumouvirus (985782) [0.6],Mardivirus (180252) [0.59],Coccolithovirus (346673) [0.5…	0.89	161	FAM021277 [0.89],FAM023811 [0.85],FAM014179 [0.84],FAM012426 [0.69],FAM012704 [0.68],FAM013926 [0.68],FAM010044 [0.66],FAM002538 [0.65],FAM016611 [0.64],FAM012101 [0.62],FAM012091 [0.62],FAM012126 [0.62],FAM002848 [0.6],FAM012042 [0.6],FAM022562 [0.6],FAM002854 [0.6],FAM000261 [0.59],FAM006372 [0.58],FAM008742 [0.57],FAM003855 [0.57],FAM000738 [0.56],FAM012127 [0.55],FAM000679 [0.54],FAM000759 [0…
		k141_79864_flag=1_multi=43.0000_len=5033_3695_1617__1_693	Flaviviridae (11050) [0.85],Avian orthoreovirus (38170) [0.84],Densovirinae (40120) [0.84],Tobaniviridae (2508209) [0.75],Betabaculovirus (558017) [0.75],Reoviridae (10880) [0.74],Infectious spleen and kidney necrosis virus (180170) [0.72],Orthoreovirus (10882) [0.61],Riboviria (2559587) [0.6],Baculoviridae (10442) [0.56],Ampelovirus (217160) [0.54],unclassified Ampelovirus (362246) [0.53],unclas…	0.85	408	FAM001286 [0.85],FAM026761 [0.84],FAM017658 [0.84],FAM002096 [0.75],FAM001739 [0.75],FAM009093 [0.74],FAM004759 [0.72],FAM001085 [0.61],FAM020378 [0.6],FAM004970 [0.56],FAM004186 [0.54],FAM018156 [0.53],FAM012821 [0.53],FAM002105 [0.44],FAM000650 [0.38],FAM007051 [0.37],FAM012704 [0.36],FAM000299 [0.26]
	d10 plasma	k141_124339_flag=1_multi=7.0000_len=2193_2193_1__1_731	Cotesia congregata (51543) [0.89],Betairidovirinae (2017757) [0.85],Cyprinid herpesvirus 3 (180230) [0.84],Chlorovirus (181083) [0.69],Human gammaherpesvirus 8 (37296) [0.68],Cytomegalovirus (10358) [0.66],Mimiviridae (549779) [0.65],Molluscum contagiosum virus (10279) [0.64],Anguillid herpesvirus 1 (150286) [0.6],Moumouvirus (985782) [0.6],Mardivirus (180252) [0.59],Coccolithovirus (346673) [0.5…	0.89	161	FAM021277 [0.89],FAM023811 [0.85],FAM014179 [0.84],FAM012426 [0.69],FAM012704 [0.68],FAM013926 [0.68],FAM010044 [0.66],FAM002538 [0.65],FAM016611 [0.64],FAM012101 [0.62],FAM012091 [0.62],FAM012126 [0.62],FAM002848 [0.6],FAM012042 [0.6],FAM022562 [0.6],FAM002854 [0.6],FAM000261 [0.59],FAM006372 [0.58],FAM008742 [0.57],FAM003855 [0.57],FAM000738 [0.56],FAM012127 [0.55],FAM000679 [0.54],FAM000759 [0…	family [0.89],ribonuclease [0.89],like [0.85],domain [0.85],cysteine [0.85],protease [0.85],factor [0.85],otu [0.85],terminal [0.85],rho [0.85],termination [0.85],repeat [0.85], [0.84],unknown [0.69],function [0.69],duf5873 [0.69],pan [0.65],protein [0.64],poxvirus [0.64],f11 [0.64],binding [0.62],duf5874 [0.62],chitin [0.62],peritrophin [0.62],lectin [0.6],mannose [0.6],glycosyl [0.6],hydrolases…
		k141_77427_flag=1_multi=43.0000_len=5033_3695_1617__1_693	Flaviviridae (11050) [0.85],Avian orthoreovirus (38170) [0.84],Densovirinae (40120) [0.84],Tobaniviridae (2508209) [0.75],Betabaculovirus (558017) [0.75],Reoviridae (10880) [0.74],Infectious spleen and kidney necrosis virus (180170) [0.72],Orthoreovirus (10882) [0.61],Riboviria (2559587) [0.6],Baculoviridae (10442) [0.56],Ampelovirus (217160) [0.54],unclassified Ampelovirus (362246) [0.53],unclas…	0.85	408	FAM001286 [0.85],FAM026761 [0.84],FAM017658 [0.84],FAM002096 [0.75],FAM001739 [0.75],FAM009093 [0.74],FAM004759 [0.72],FAM001085 [0.61],FAM020378 [0.6],FAM004970 [0.56],FAM004186 [0.54],FAM018156 [0.53],FAM012821 [0.53],FAM002105 [0.44],FAM000650 [0.38],FAM007051 [0.37],FAM012704 [0.36],FAM000299 [0.26]	virus [0.85],protein [0.85],rna [0.85],dependent [0.85],polymerase [0.85],viral [0.85],domain [0.85],hepatitis [0.85],non [0.85],structural [0.85],helicase [0.84], [0.84],parvovirus [0.84],ns1 [0.84],papillomavirus [0.84],like [0.75],aaa [0.75],methyltransferase [0.75],nucleopolyhedrovirus [0.75],p10 [0.75],kinase [0.75],atypical [0.75],abc1 [0.75],baculovirus [0.75],envelope [0.75],terminus [0.7…
		k141_78728_flag=1_multi=10.0000_len=3111_4_2706__1_901	Viruses (10239) [0.86],Human mastadenovirus C (129951) [0.84],Mudlarkpox virus (2811215) [0.79]	0.86	118	FAM001703 [0.86],FAM007205 [0.84],FAM004907 [0.79]	type [0.86],lectin [0.86],domain [0.86],protein [0.86],like [0.86],binding [0.86],ul45 [0.86],carbohydrate [0.86], [0.84]
neo3	d1 tissue	empty
	d10 tissue	empty
	d1 plasma	k141_85424_flag=1_multi=10.0000_len=3111_4_2706__1_901	Viruses (10239) [0.86],Human mastadenovirus C (129951) [0.84],Mudlarkpox virus (2811215) [0.79]	0.86	118	FAM001703 [0.86],FAM007205 [0.84],FAM004907 [0.79]	type [0.86],lectin [0.86],domain [0.86],protein [0.86],like [0.86],binding [0.86],ul45 [0.86],carbohydrate [0.86], [0.84]
		k141_82233_flag=1_multi=43.0000_len=5033_3695_1617__1_693	Flaviviridae (11050) [0.85],Avian orthoreovirus (38170) [0.84],Densovirinae (40120) [0.84],Tobaniviridae (2508209) [0.75],Betabaculovirus (558017) [0.75],Reoviridae (10880) [0.74],Infectious spleen and kidney necrosis virus (180170) [0.72],Orthoreovirus (10882) [0.61],Riboviria (2559587) [0.6],Baculoviridae (10442) [0.56],Ampelovirus (217160) [0.54],unclassified Ampelovirus (362246) [0.53],unclas…	0.85	408	FAM001286 [0.85],FAM026761 [0.84],FAM017658 [0.84],FAM002096 [0.75],FAM001739 [0.75],FAM009093 [0.74],FAM004759 [0.72],FAM001085 [0.61],FAM020378 [0.6],FAM004970 [0.56],FAM004186 [0.54],FAM018156 [0.53],FAM012821 [0.53],FAM002105 [0.44],FAM000650 [0.38],FAM007051 [0.37],FAM012704 [0.36],FAM000299 [0.26]	virus [0.85],protein [0.85],rna [0.85],dependent [0.85],polymerase [0.85],viral [0.85],domain [0.85],hepatitis [0.85],non [0.85],structural [0.85],helicase [0.84], [0.84],parvovirus [0.84],ns1 [0.84],papillomavirus [0.84],like [0.75],aaa [0.75],methyltransferase [0.75],nucleopolyhedrovirus [0.75],p10 [0.75],kinase [0.75],atypical [0.75],abc1 [0.75],baculovirus [0.75],envelope [0.75],terminus [0.7…
		k141_115997_flag=1_multi=7.0000_len=2193_2193_1__1_731	Cotesia congregata (51543) [0.89],Betairidovirinae (2017757) [0.85],Cyprinid herpesvirus 3 (180230) [0.84],Chlorovirus (181083) [0.69],Human gammaherpesvirus 8 (37296) [0.68],Cytomegalovirus (10358) [0.66],Mimiviridae (549779) [0.65],Molluscum contagiosum virus (10279) [0.64],Anguillid herpesvirus 1 (150286) [0.6],Moumouvirus (985782) [0.6],Mardivirus (180252) [0.59],Coccolithovirus (346673) [0.5…	0.89	161	FAM021277 [0.89],FAM023811 [0.85],FAM014179 [0.84],FAM012426 [0.69],FAM012704 [0.68],FAM013926 [0.68],FAM010044 [0.66],FAM002538 [0.65],FAM016611 [0.64],FAM012101 [0.62],FAM012091 [0.62],FAM012126 [0.62],FAM002848 [0.6],FAM012042 [0.6],FAM022562 [0.6],FAM002854 [0.6],FAM000261 [0.59],FAM006372 [0.58],FAM008742 [0.57],FAM003855 [0.57],FAM000738 [0.56],FAM012127 [0.55],FAM000679 [0.54],FAM000759 [0…	family [0.89],ribonuclease [0.89],like [0.85],domain [0.85],cysteine [0.85],protease [0.85],factor [0.85],otu [0.85],terminal [0.85],rho [0.85],termination [0.85],repeat [0.85], [0.84],unknown [0.69],function [0.69],duf5873 [0.69],pan [0.65],protein [0.64],poxvirus [0.64],f11 [0.64],binding [0.62],duf5874 [0.62],chitin [0.62],peritrophin [0.62],lectin [0.6],mannose [0.6],glycosyl [0.6],hydrolases…
	d10 plasma	k141_121851_flag=1_multi=7.0000_len=2193_2193_1__1_731	Cotesia congregata (51543) [0.89],Betairidovirinae (2017757) [0.85],Cyprinid herpesvirus 3 (180230) [0.84],Chlorovirus (181083) [0.69],Human gammaherpesvirus 8 (37296) [0.68],Cytomegalovirus (10358) [0.66],Mimiviridae (549779) [0.65],Molluscum contagiosum virus (10279) [0.64],Anguillid herpesvirus 1 (150286) [0.6],Moumouvirus (985782) [0.6],Mardivirus (180252) [0.59],Coccolithovirus (346673) [0.5…	0.89	161	FAM021277 [0.89],FAM023811 [0.85],FAM014179 [0.84],FAM012426 [0.69],FAM012704 [0.68],FAM013926 [0.68],FAM010044 [0.66],FAM002538 [0.65],FAM016611 [0.64],FAM012101 [0.62],FAM012091 [0.62],FAM012126 [0.62],FAM002848 [0.6],FAM012042 [0.6],FAM022562 [0.6],FAM002854 [0.6],FAM000261 [0.59],FAM006372 [0.58],FAM008742 [0.57],FAM003855 [0.57],FAM000738 [0.56],FAM012127 [0.55],FAM000679 [0.54],FAM000759 [0…	family [0.89],ribonuclease [0.89],like [0.85],domain [0.85],cysteine [0.85],protease [0.85],factor [0.85],otu [0.85],terminal [0.85],rho [0.85],termination [0.85],repeat [0.85], [0.84],unknown [0.69],function [0.69],duf5873 [0.69],pan [0.65],protein [0.64],poxvirus [0.64],f11 [0.64],binding [0.62],duf5874 [0.62],chitin [0.62],peritrophin [0.62],lectin [0.6],mannose [0.6],glycosyl [0.6],hydrolases…
		k141_90427_flag=1_multi=43.0000_len=5033_3695_1617__1_693	Flaviviridae (11050) [0.85],Avian orthoreovirus (38170) [0.84],Densovirinae (40120) [0.84],Tobaniviridae (2508209) [0.75],Betabaculovirus (558017) [0.75],Reoviridae (10880) [0.74],Infectious spleen and kidney necrosis virus (180170) [0.72],Orthoreovirus (10882) [0.61],Riboviria (2559587) [0.6],Baculoviridae (10442) [0.56],Ampelovirus (217160) [0.54],unclassified Ampelovirus (362246) [0.53],unclas…	0.85	408	FAM001286 [0.85],FAM026761 [0.84],FAM017658 [0.84],FAM002096 [0.75],FAM001739 [0.75],FAM009093 [0.74],FAM004759 [0.72],FAM001085 [0.61],FAM020378 [0.6],FAM004970 [0.56],FAM004186 [0.54],FAM018156 [0.53],FAM012821 [0.53],FAM002105 [0.44],FAM000650 [0.38],FAM007051 [0.37],FAM012704 [0.36],FAM000299 [0.26]	virus [0.85],protein [0.85],rna [0.85],dependent [0.85],polymerase [0.85],viral [0.85],domain [0.85],hepatitis [0.85],non [0.85],structural [0.85],helicase [0.84], [0.84],parvovirus [0.84],ns1 [0.84],papillomavirus [0.84],like [0.75],aaa [0.75],methyltransferase [0.75],nucleopolyhedrovirus [0.75],p10 [0.75],kinase [0.75],atypical [0.75],abc1 [0.75],baculovirus [0.75],envelope [0.75],terminus [0.7…
		k141_77197_flag=1_multi=10.0000_len=3111_4_2706__1_901	Viruses (10239) [0.86],Human mastadenovirus C (129951) [0.84],Mudlarkpox virus (2811215) [0.79]	0.86	118	FAM001703 [0.86],FAM007205 [0.84],FAM004907 [0.79]	type [0.86],lectin [0.86],domain [0.86],protein [0.86],like [0.86],binding [0.86],ul45 [0.86],carbohydrate [0.86], [0.84]

## Sheet: Tick_sample
	experiment	sequence	LCAs	best_proba	greater_length	clusters	keywords
	Tick_sample	k141_7312_flag=1_multi=7.0000_len=5844_5844_2878__1_989	Penaeid shrimp infectious myonecrosis virus (282786) [0.88],Riboviria (2559587) [0.81]	0.88	235	FAM000959 [0.88],FAM003050 [0.81]	[0.88],binding [0.81],rna [0.81],motif [0.81],stranded [0.81],double [0.81]
