# Supplementary material for: Microseek: A Protein-Based Metagenomic Pipeline for Virus Diagnostic and Discovery
Source: Viruses. 2022 Sep 8;14(9):1990. doi: 10.3390/v14091990 (PMC9500916; doi:10.3390/v14091990)
Supplement: Supplementary file 1 [file viruses-14-01990-s001.zip › TableS7.xlsx]

## Sheet: Feuil1
					REAL VIRUSES									NEOPNEUMOVIRUSES
			Kraken2										Kraken2		Centrifuge		MetaPhlAn
				Parvovirus B19 10798	Epstein-Barr virus 10376	Coxsackievirus 12066	Respiratory syncytial virus 12814	Mammalian orthoreovirus 1 538120	Human immunodeficiency virus 1 11676	Viruses			Spiked Pneumoniviridae	Virus	Spiked Pneumoniviridae	Virus	Spiked Pneumoniviridae	Virus
			D1 Plasma	359	3624	0	0	2015	362	49297		D1 Neo1 /Plasma	0	40069	0	5430	0	n.a.
			D10 Plasma	36	361	0	0	202	36	40992		D1 Neo2 /Plasma	0	40069	0	5430	0	n.a.
			D100 Plasma	3	36	0	0	20	4	40161		D10 Neo1 /Plasma	0	40069	0	5430	0	n.a.
			D1 Tissue	108	500	0	0	741	79	36724		D10 Neo2 /Plasma	0	40069	0	5430	0	n.a.
			D10 Tissue	13	49	0	0	76	7	34474		D1 Neo1 /Tissue	0	34226	0	1830	0	n.a.
			D100 Tissue	3	5	0	0	17	1	34272		D1 Neo2 /Tissue	0	34227	0	1830	0	n.a.
												D10 Neo1 /Tissue	0	34226	0	1830	0	n.a.
			Centrifuge									D10 Neo2 /Tissue	0	34226	0	1830	0	n.a.
				Parvovirus B19 10798	Epstein-Barr virus 10376	Coxsackievirus 12066	Respiratory syncytial virus 12814	Mammalian orthoreovirus 1 538120	Human immunodeficiency virus 1 11676	Viruses
			D1 Plasma	426	1092	0	12	4970	616	11947
			D10 Plasma	50	105	0	2	499	61	6082
			D100 Plasma	0	11	0	1	45	6	5496
			D1 Tissue	128	93	0	28	2038	131	3840
			D10 Tissue	19	5	0	4	202	16	2027
			D100 Tissue	6	4	0	1	41	2	1873
			Metaphlan2
				Parvovirus B19 10798	Epstein-Barr virus 10376	Coxsackievirus 12066/ Enterovirus B	Respiratory syncytial virus 12814	Mammalian orthoreovirus 1 538120	Human immunodeficiency virus 1 11676	Viruses
			D1 Plasma	48.26	10.60	0.088	1.56	0	34.71	100
			D10 Plasma	29.86	6.21	0	s__Pneumovirus_unclassified (2.45)	0	38.35	100
			D100 Plasma	g__Erythrovirus (5.54)	2.81	0	s__Pneumovirus_unclassified (2.37)	0	0	100
			D1 Tissue	3.96	0.049	0	0.76925	0	0	100
			D10 Tissue	s__Erythrovirus_unclassified (0.17)	0	0	s__Pneumovirus_unclassified (0.12)	0	0	100
			D100 Tissue	0	0	0	s__Pneumovirus_unclassified (0.049)	0	0	100
			Table S7
			Results of classifiers based on kmer composition (Kraken2 and Centrifuge) or on predefined markers (Metaphlan 2) for real viruses and Neopneumoviruses
			For Centrifuge and Kraken, the numbers of reads assigned to the corresponding taxonomy (at the species level) are depicted.
			For MetaPhlan2, abundances relative to the total number of viruses are shown (%) and information is given in each cell regarding the taxonomy identified. s: species; g: genus.
			n.a. not applicable
